# Supplementary material for: What Goes Wrong during Early Development of Artificially Reproduced European Eel Anguilla anguilla? Clues from the Larval Transcriptome and Gene Expression Patterns
Source: Animals (Basel). 2021 Jun 8;11(6):1710. doi: 10.3390/ani11061710 (PMC8227761; doi:10.3390/ani11061710)
Supplement: Supplementary file 1 [file animals-11-01710-s001.zip]

Archive with 1 entries (1 files):
- animals-1201993-supplementary.xlsx
