# Supplementary material for: What Goes Wrong during Early Development of Artificially Reproduced European Eel Anguilla anguilla? Clues from the Larval Transcriptome and Gene Expression Patterns
Source: Animals (Basel). 2021 Jun 8;11(6):1710. doi: 10.3390/ani11061710 (PMC8227761; doi:10.3390/ani11061710)
Supplement: Supplementary file 1 [file animals-11-01710-s001.zip › animals-1201993-supplementary.xlsx]

## Sheet: Table S1
	Table S1: Non-differentially expressed genes between non-viable vs. viable larvae.
id	Name	Best hit	Description	Non-viable larvae			Viable larvae			Base mean A	Base mean B	Fold change (non-viable vs. viable)	P value
g44444	tri65	tri65_human	XP_014029203.1 PREDICTED: RING finger protein 135 isoform X1 [Salmo salar]	18	24	32	14	6	8	24.5565	9.71642	2.52733	0.0502784
g12785	etbr2	etbr2_human	XP_023669154.1 prosaposin receptor GPR37L1 [Paramormyrops kingsleyae]	68	64	101	23	61	28	78.912	36.7082	2.14971	0.0503711
g28694	chfr	chfr_danre	XP_010874859.1 PREDICTED: E3 ubiquitin-protein ligase CHFR [Esox lucius]	10	8	7	7	34	28	8.4526	21.8244	0.387301	0.0504176
g35748	vp13a	vp13a_human	XP_016329103.1 PREDICTED: vacuolar protein sorting-associated protein 13A [Sinocyclocheilus anshuiensis]	21	37	24	9	17	6	26.1966	10.7104	2.44591	0.0508157
g4356	rx3	rx3_danre	XP_006627202.2 PREDICTED: retinal homeobox protein Rx [Lepisosteus oculatus]	9	43	4	42	39	41	15.8962	40.8598	0.389042	0.050882
g1522	dapk1	dapk1_human	KQL59521.1 death-associated protein kinase 1 isoform X1 [Amazona aestiva]	705	829	857	459	368	534	792.602	453.043	1.74951	0.0511038
g8520			XP_012677370.1 PREDICTED: uncharacterized protein LOC105895295 [Clupea harengus]	299	315	421	230	170	179	347.308	196.456	1.76787	0.0512995
g22648			#N/A	19	25	9	5	6	6	17.0235	5.62704	3.02531	0.0513147
g6819	pnoc	pnoc_rat	ADT91652.1 proorphanin [Anguilla rostrata]	13	10	15	2	5	3	12.985	3.25999	3.98315	0.0513618
g25893			#N/A	0	0	0	1	7	4	0	3.80469	0	0.0517847
g29581			#N/A	4	8	7	15	22	18	6.09584	18.1633	0.335612	0.0522789
g30533	mrc2	mrc2_rat	CDQ82862.1 unnamed protein product, partial [Oncorhynchus mykiss]	0	0	0	1	6	5	0	3.77699	0	0.0523352
g19699			XP_015216456.1 PREDICTED: uncharacterized membrane protein C3orf80 homolog isoform X2 [Lepisosteus oculatus]	2	2	0	4	12	8	1.29435	7.74684	0.167081	0.0523644
g8811	rap1b	rap1b_xenla	XP_023670834.1 ras-related protein Rap-1b-like [Paramormyrops kingsleyae]	16	8	1	15	26	25	8.6754	21.4957	0.403588	0.052574
g11066	gp155	gp155_human	KPP77640.1 integral membrane protein GPR155-like [Scleropages formosus]	14	29	33	5	3	21	24.6129	9.05836	2.71715	0.0528128
g17120	lum	lum_chick	KPP76630.1 decorin precursor-like [Scleropages formosus]	50	65	84	32	53	13	66.0499	33.2544	1.9862	0.0528435
g12485	tlr3	tlr3_mouse	XP_018591142.1 PREDICTED: toll-like receptor 3 isoform X1 [Scleropages formosus]	22	15	11	5	4	6	16.3694	4.98591	3.28313	0.0533689
g31506	coq9	coq9_mouse	XP_017539200.1 PREDICTED: ubiquinone biosynthesis protein COQ9, mitochondrial isoform X1 [Pygocentrus nattereri]	24	14	19	44	43	35	19.7459	41.1634	0.479696	0.0534879
g8949	prd13	prd13_human	XP_012680007.1 PREDICTED: PR domain zinc finger protein 13 [Clupea harengus]	68	126	57	120	186	142	79.0346	147.927	0.534282	0.0538663
g2452	sgip1	sgip1_human	XP_018609655.1 PREDICTED: SH3-containing GRB2-like protein 3-interacting protein 1 isoform X4 [Scleropages formosus]	12	12	3	16	15	45	8.83307	24.2161	0.36476	0.0539389
g25030			#N/A	0	0	0	1	3	8	0	3.69391	0	0.0540443
g38867	sall1	sall1_human	KPP65137.1 sal-like protein 1-like [Scleropages formosus]	5	4	11	25	17	14	6.89375	19.282	0.357522	0.054119
g31114			#N/A	21	63	17	14	10	18	30.3209	13.9273	2.17708	0.0545502
g41680	acha2	acha2_chick	KPP65101.1 neuronal acetylcholine receptor subunit alpha-2-like [Scleropages formosus]	7	3	2	6	19	16	4.22402	13.1123	0.322142	0.054661
g22261	ndua2	ndua2_macfa	XP_012687969.1 PREDICTED: NADH dehydrogenase [ubiquinone] 1 alpha subcomplex subunit 2 [Clupea harengus]	396	799	368	313	288	288	489.679	298.516	1.64038	0.0548153
g27114			XP_026227492.1 kin of IRRE-like protein 2 isoform X3 [Anabas testudineus]	66	250	111	267	189	282	128.998	247.116	0.522014	0.0551764
g8157	2abg	2abg_human	ELK06513.1 Serine/threonine-protein phosphatase 2A 55 kDa regulatory subunit B gamma isoform [Pteropus alecto]	15	16	10	29	24	41	13.5186	30.9905	0.436217	0.0552987
g35168	gdir2	gdir2_bovin	XP_006637221.1 PREDICTED: rho GDP-dissociation inhibitor 3 isoform X2 [Lepisosteus oculatus]	7	9	8	1	2	1	7.88426	1.32328	5.95811	0.055474
g5563	cacb2	cacb2_human	XP_018419790.1 PREDICTED: voltage-dependent L-type calcium channel subunit beta-2 isoform X1 [Nanorana parkeri]	3	13	6	1	2	0	6.61929	1.03042	6.42391	0.0554995
g13263	asah1	asah1_rat	XP_016430565.1 PREDICTED: acid ceramidase-like [Sinocyclocheilus rhinocerous]	56	111	41	15	27	61	64.8148	32.3594	2.00296	0.0556685
g8276	myo15	myo15_human	AWP18662.1 putative unconventional myosin-XV-like [Scophthalmus maximus]	3	11	2	11	15	23	4.68789	15.8266	0.296204	0.0559258
g24863	fa10a	fa10a_danre	XP_006631521.1 PREDICTED: fatty acid-binding protein, liver-like [Lepisosteus oculatus]	9	26	3	2	2	4	11.216	2.59118	4.32854	0.0559756
g10739	pgtb1	pgtb1_bovin	KPP76159.1 hypothetical protein Z043_104522 [Scleropages formosus]	61	129	47	37	40	43	73.4916	39.8196	1.84561	0.0560852
g6933	cebpb	cebpb_chick	XP_023690636.1 CCAAT/enhancer-binding protein beta-like [Paramormyrops kingsleyae]	507	374	1037	212	220	188	663.104	208.113	3.18628	0.0564549
g19233	cry1	cry1_eriru	PWA29462.1 hypothetical protein CCH79_00017079, partial [Gambusia affinis]	5	17	16	1	6	3	11.979	3.19126	3.75369	0.0565421
g2332	pk3cg	pk3cg_mouse	XP_023681642.1 phosphatidylinositol 4,5-bisphosphate 3-kinase catalytic subunit gamma isoform-like [Paramormyrops kingsleyae]	136	65	149	61	26	50	122.948	46.7249	2.63132	0.0565635
g14366	irk4	irk4_human	KPP60930.1 inward rectifier potassium channel 4-like [Scleropages formosus]	0	1	0	6	7	2	0.254381	5.16542	0.0492469	0.0566864
g22478			XP_017555497.1 PREDICTED: uncharacterized protein LOC108428754 [Pygocentrus nattereri]	3	3	0	7	4	22	1.94152	10.4504	0.185785	0.0567761
g41395	pric1	pric1_human	XP_006642957.2 PREDICTED: prickle-like protein 1 isoform X1 [Lepisosteus oculatus]	40	42	78	78	119	97	54.1372	96.9197	0.558578	0.0567823
g34712			#N/A	9	9	0	0	0	1	5.82457	0.292867	19.8881	0.0573885
g7618	kc2d1	kc2d1_danre	XP_013889071.1 PREDICTED: calcium/calmodulin-dependent protein kinase type II delta 1 chain-like, partial [Austrofundulus limnaeus]	29	47	46	8	14	33	39.7073	17.2668	2.29963	0.0573992
g30525	sap	sap_chick	XP_006630488.1 PREDICTED: prosaposin isoform X1 [Lepisosteus oculatus]	377	407	300	86	344	158	358.314	190.025	1.88562	0.0575875
g30984	s27a6	s27a6_human	XP_023662480.1 long-chain fatty acid transport protein 6-like [Paramormyrops kingsleyae]	22	19	16	26	47	48	19.1653	39.2456	0.488341	0.0576521
g1731	mpu1	mpu1_human	XP_007248201.2 mannose-P-dolichol utilization defect 1 protein [Astyanax mexicanus]	238	269	181	83	180	121	226.288	125.449	1.80382	0.057882
g11934	asap1	asap1_human	KTG40658.1 hypothetical protein cypCar_00000202 [Cyprinus carpio]	36	41	69	54	127	89	49.1107	87.7982	0.559359	0.0580193
g805	mosc2	mosc2_bovin	XP_018521800.1 PREDICTED: mitochondrial amidoxime-reducing component 1-like isoform X1 [Lates calcarifer]	28	79	47	13	37	23	47.8103	23.6575	2.02094	0.0582698
g10930	catl2	catl2_human	XP_026178087.1 cathepsin L1-like [Mastacembelus armatus]	5173	6229	3589	2454	2375	3942	4892.92	2871.14	1.70417	0.0584174
g23401	p3h2	p3h2_human	XP_014071336.1 PREDICTED: prolyl 3-hydroxylase 2-like [Salmo salar]	40	38	23	36	75	84	33.5584	62.6575	0.535585	0.0584292
g13408	fxl20	fxl20_rat	XP_023620109.1 F-box/LRR-repeat protein 20 isoform X4 [Myotis lucifugus]	47	102	45	24	32	40	60.4129	31.3157	1.92916	0.0585407
g22284	sam9l	sam9l_human	XP_014050180.1 PREDICTED: sterile alpha motif domain-containing protein 9-like isoform X1 [Salmo salar]	42	25	0	0	3	0	22.8568	0.961681	23.7676	0.0585493
g27099	tbc24	tbc24_xenla	XP_013986365.1 PREDICTED: TBC1 domain family member 24-like [Salmo salar]	113	112	97	46	63	62	107.375	56.2606	1.90854	0.0587271
g7044	aof	aof_oncmy	XP_018605614.1 PREDICTED: amine oxidase [flavin-containing] B [Scleropages formosus]	108	177	139	36	80	114	136.884	73.0463	1.87393	0.059068
g21967	catb	catb_macfa	XP_023662695.1 cathepsin B [Paramormyrops kingsleyae]	11971	19079	6161	5337	6996	8830	11746.7	6906.32	1.70086	0.0593229
g29810	depd5	depd5_human	XP_024124695.1 GATOR complex protein DEPDC5 [Oryzias melastigma]	12	29	11	4	4	9	16.0028	5.47522	2.92277	0.0596009
g25505	itav	itav_bovin	XP_020329019.1 LOW QUALITY PROTEIN: integrin alpha-V-like [Oncorhynchus kisutch]	6	4	8	0	0	2	6.21957	0.585734	10.6184	0.0596406
g7413	sode	sode_mouse	XP_023854109.1 extracellular superoxide dismutase [Cu-Zn] isoform X1 [Salvelinus alpinus]	968	1631	552	588	393	785	991.444	584.786	1.6954	0.0597017
g30086	fat1	fat1_human	XP_017576847.1 PREDICTED: protocadherin Fat 1-like isoform X1 [Pygocentrus nattereri]	9	10	9	19	19	32	9.27989	22.859	0.405963	0.0597184
g3484	tm86a	tm86a_mouse	XP_023840471.1 lysoplasmalogenase-like protein TMEM86A [Salvelinus alpinus]	46	15	18	52	54	51	28.2861	52.4898	0.538888	0.0597839
g36820	cad26	cad26_human	XP_023661281.1 cadherin-like protein 26 isoform X2 [Paramormyrops kingsleyae]	17	18	18	6	6	6	17.6582	6.01633	2.93505	0.0598378
g267			XP_022527661.1 sperm acrosome membrane-associated protein 4-like [Astyanax mexicanus]	14	9	7	6	1	0	10.2782	2.65633	3.86931	0.0599252
g1601	edem2	edem2_human	XP_006639581.2 PREDICTED: ER degradation-enhancing alpha-mannosidase-like protein 2 isoform X1 [Lepisosteus oculatus]	274	519	274	164	228	216	337.1	200.191	1.68389	0.0602338
g18046			XP_018594136.1 PREDICTED: mesothelin isoform X1 [Scleropages formosus]	25	4	22	6	0	4	18.6619	3.50723	5.32097	0.0603574
g20861	fcgbp	fcgbp_human	XP_020324440.1 IgGFc-binding protein-like [Oncorhynchus kisutch]	1	8	3	0	0	0	3.49482	0	Inf	0.0608223
g5810	s6a20	s6a20_human	XP_018621435.1 PREDICTED: sodium- and chloride-dependent transporter XTRP3-like [Scleropages formosus]	15	17	11	6	4	3	14.1286	4.49661	3.14207	0.0608555
g36799	trmbb	trmbb_xentr	XP_004545047.1 tRNA (guanine-N(7)-)-methyltransferase [Maylandia zebra]	15	14	7	16	28	40	11.9429	26.9191	0.443658	0.0609223
g5685			XP_023690922.1 breast carcinoma-amplified sequence 1 isoform X3 [Paramormyrops kingsleyae]	18	8	7	42	30	18	11.5949	31.2388	0.371172	0.0610527
g39547	psca	psca_human	KPP62913.1 sperm acrosome membrane-associated protein 4-like [Scleropages formosus]	85	50	11	17	0	1	50.0187	6.91087	7.23769	0.061157
g15936			#N/A	198	434	216	507	450	459	264.997	476.05	0.556658	0.0611605
g11525	yg31b	yg31b_yeast	BAB83836.1 LReO_3 [Oryzias latipes]	0	0	0	0	5	18	0	6.87441	0	0.0612081
g13627	igf2	igf2_oncmy	BAF74505.1 insulin-like growth factor II-1 precursor [Anguilla japonica]	34	49	17	51	50	91	31.8659	62.5329	0.509585	0.061373
g6288			#N/A	67	205	114	217	223	221	119.011	220.685	0.539277	0.0614441
g38161	mpeg1	mpeg1_ponab	XP_014027977.1 PREDICTED: macrophage-expressed gene 1 protein [Salmo salar]	83	59	63	17	50	37	70.0169	33.4821	2.09117	0.0614761
g6255	pote1	pote1_chick	CDQ76596.1 unnamed protein product [Oncorhynchus mykiss]	10	33	7	5	4	7	14.8121	5.27878	2.80597	0.0615213
g6596	helz	helz_danre	XP_023670761.1 probable helicase with zinc finger domain isoform X3 [Paramormyrops kingsleyae]	2	20	3	0	0	1	6.94019	0.292867	23.6974	0.0615923
g7994			#N/A	14	42	34	69	34	72	28.2756	58.8468	0.480495	0.0618108
g4107	cavpt	cavpt_brala	XP_018598471.1 PREDICTED: CAVP-target protein [Scleropages formosus]	19	62	11	10	5	12	27.147	9.01015	3.01293	0.061835
g282	agr2	agr2_danre	NP_001012499.1 anterior gradient protein 2 homolog precursor [Danio rerio]	2089	2139	4341	1260	1381	889	2908.59	1193.56	2.43689	0.0619625
g5187			XP_010742601.1 PREDICTED: uncharacterized protein LOC104929717 [Larimichthys crocea]	1830	1086	1799	234	890	1038	1634.9	680.39	2.40289	0.0619971
g21889	zp3	zp3_felca	XP_024268134.1 zona pellucida sperm-binding protein 3-like [Oncorhynchus tshawytscha]	16	17	25	24	30	70	19.5007	39.4606	0.494181	0.06221
g42439	ern1	ern1_human	KPP65587.1 Serine/threonine-protein kinase/endoribonuclease IRE1-like, partial [Scleropages formosus]	0	1	0	2	8	5	0.254381	4.80741	0.0529144	0.0622176
g25419	cnd2	cnd2_xenla	KPP63138.1 condensin complex subunit 2-like [Scleropages formosus]	38	56	75	82	145	78	55.846	101.247	0.551582	0.0624076
g24904	sam9l	sam9l_human	XP_021453146.1 sterile alpha motif domain-containing protein 9-like [Oncorhynchus mykiss]	17	7	10	2	6	1	12.0148	2.99482	4.01185	0.0627114
g15419	fetub	fetub_rat	XP_018937664.1 PREDICTED: alpha-2-HS-glycoprotein-like [Cyprinus carpio]	46	43	36	14	17	27	41.8106	18.8071	2.22314	0.0627198
g2383	mex3b	mex3b_xenla	XP_006628691.1 PREDICTED: RNA-binding protein MEX3B [Lepisosteus oculatus]	391	512	405	531	740	888	427.868	703.996	0.60777	0.0629106
g15071	best4	best4_human	XP_018608889.1 PREDICTED: bestrophin-4 [Scleropages formosus]	32	53	17	26	10	5	32.0978	14.7916	2.17	0.0632138
g23848	mgst3	mgst3_mouse	XP_020343756.1 microsomal glutathione S-transferase 3-like [Oncorhynchus kisutch]	414	790	466	254	367	348	529.315	318.444	1.66219	0.0635011
g19381	fpps	fpps_chick	XP_014057400.1 PREDICTED: farnesyl pyrophosphate synthase-like isoform X1 [Salmo salar]	425	463	724	293	316	289	542.214	299.999	1.80739	0.0636076
g33299	gpda	gpda_takru	XP_010777941.1 PREDICTED: glycerol-3-phosphate dehydrogenase [NAD(+)], cytoplasmic [Notothenia coriiceps]	124	130	90	58	63	65	113.785	61.8107	1.84087	0.0636582
g43102			XP_023682312.1 trifunctional enzyme subunit alpha, mitochondrial [Paramormyrops kingsleyae]	42	156	75	169	136	169	82.8553	158.881	0.521491	0.0637115
g16184	nipa1	nipa1_mouse	XP_023999707.1 magnesium transporter NIPA1 [Salvelinus alpinus]	31	136	59	30	40	36	67.7564	35.0445	1.93344	0.0644027
g4473	k2022	k2022_mouse	XP_023672237.1 neurite extension and migration factor isoform X2 [Paramormyrops kingsleyae]	74	143	78	125	150	234	93.1847	165.277	0.56381	0.0644885
g5469			XP_013995478.1 PREDICTED: uncharacterized protein LOC106569063 [Salmo salar]	38	51	6	2	16	6	30.0335	7.66476	3.91839	0.0645189
g41964	fila2	fila2_mouse	XP_010728157.1 PREDICTED: protein S100-A1-like [Larimichthys crocea]	3	22	25	8	2	0	15.6663	3.75547	4.17158	0.0645289
g12237	foxo4	foxo4_mouse	XP_015207025.1 PREDICTED: forkhead box protein O4-like [Lepisosteus oculatus]	118	75	116	130	147	254	106.685	172.119	0.619832	0.0652186
g5728	iod1	iod1_oreni	XP_014071376.1 PREDICTED: type I iodothyronine deiodinase [Salmo salar]	75	66	106	62	33	15	83.9486	39.1077	2.1466	0.0653901
g1495	cp51a	cp51a_macfa	XP_015213355.1 PREDICTED: lanosterol 14-alpha demethylase isoform X2 [Lepisosteus oculatus]	535	390	693	301	253	306	555.826	287.897	1.93064	0.0654601
g15237	par12	par12_mouse	XP_015208758.1 PREDICTED: poly [ADP-ribose] polymerase 12-like isoform X3 [Lepisosteus oculatus]	7	23	3	4	1	2	9.6673	2.46347	3.92426	0.0655342
g9364	myl5	myl5_human	XP_006627215.2 PREDICTED: myosin light chain 5 [Lepisosteus oculatus]	0	41	29	2	6	3	20.7438	3.58055	5.79345	0.0655895
g8110	ten3	ten3_danre	XP_018521056.1 PREDICTED: teneurin-4 isoform X1 [Lates calcarifer]	58	92	124	82	171	243	90.2869	157.905	0.571781	0.0656454
g35031	rrp44	rrp44_mouse	XP_023819551.1 exosome complex exonuclease RRP44 [Oryzias latipes]	30	40	47	33	85	100	38.6751	69.381	0.55743	0.0657598
g36445	at11b	at11b_rabit	XP_026003412.1 probable phospholipid-transporting ATPase IF isoform X1 [Astatotilapia calliptera]	28	14	11	25	28	59	18.4718	35.9872	0.513288	0.0659474
g8078	mthsd	mthsd_danre	KPP70539.1 methenyltetrahydrofolate synthase domain-containing protein-like [Scleropages formosus]	31	36	27	18	13	10	30.9371	14.1033	2.19362	0.0659676
g25359			#N/A	0	12	10	23	17	18	6.60917	19.6749	0.335919	0.0660569
g21536	pcna	pcna_angja	XP_023694173.1 proliferating cell nuclear antigen [Paramormyrops kingsleyae]	1454	2675	1629	744	1364	1297	1830.96	1106.73	1.65439	0.0660785
g25981			#N/A	13	26	29	24	51	62	22.0344	43.8494	0.502501	0.0661493
g15173	dhtk1	dhtk1_danre	XP_006633362.2 PREDICTED: probable 2-oxoglutarate dehydrogenase E1 component DHKTD1, mitochondrial isoform X1 [Lepisosteus oculatus]	79	72	84	40	30	53	79.2216	40.7105	1.94597	0.0664561
g29614	abcf2	abcf2_mouse	XP_010883827.1 PREDICTED: ATP-binding cassette sub-family F member 2 isoform X1 [Esox lucius]	422	672	606	786	1087	904	552.233	919.186	0.600785	0.0666497
g27912	enpp1	enpp1_human	XP_022593547.1 ectonucleotide pyrophosphatase/phosphodiesterase family member 1-like [Seriola dumerili]	13	9	20	0	10	3	14.5089	4.08421	3.55245	0.0666587
g7447	vgll3	vgll3_mouse	XP_023691786.1 transcription cofactor vestigial-like protein 3 isoform X1 [Paramormyrops kingsleyae]	12	43	15	6	4	17	20.9868	8.59675	2.44125	0.0667074
g17274	urh1	urh1_orysj	XP_023656551.1 inosine-uridine preferring nucleoside hydrolase-like [Paramormyrops kingsleyae]	303	616	304	212	242	255	383.836	234.787	1.63482	0.0667552
g15495	mkl1	mkl1_mouse	XP_018594202.1 PREDICTED: MKL/myocardin-like protein 1 isoform X1 [Scleropages formosus]	55	83	127	149	168	141	87.8861	153.153	0.573844	0.0668057
g25313			#N/A	161	297	188	89	127	150	205.655	119.288	1.72401	0.0668951
g29411	sash1	sash1_human	KKF10805.1 SAM and SH3 domain-containing protein 1 [Larimichthys crocea]	9	5	5	25	19	9	6.58535	18.4588	0.356759	0.0669294
g31808	cds2	cds2_mouse	XP_024131017.1 phosphatidate cytidylyltransferase 2-like [Oryzias melastigma]	20	14	12	3	1	11	15.6851	4.70998	3.33019	0.0671019
g16879	tmps6	tmps6_human	XP_018601581.1 PREDICTED: transmembrane protease serine 6 [Scleropages formosus]	22	12	27	2	7	14	21.2969	7.12265	2.99002	0.0672116
g20243	tm188	tm188_danre	XP_017314006.1 PREDICTED: nuclear envelope phosphatase-regulatory subunit 1 [Ictalurus punctatus]	177	506	205	193	174	125	271.152	167.52	1.61863	0.0673552
g16897	atg4b	atg4b_danre	XP_008276393.1 PREDICTED: cysteine protease ATG4A isoform X1 [Stegastes partitus]	127	319	139	138	94	98	180.469	112.556	1.60337	0.0673633
g16542	sfxn5	sfxn5_mouse	XP_021118126.1 sideroflexin-5 isoform X3 [Heterocephalus glaber]	2	4	5	0	0	0	3.58141	0	Inf	0.067365
g14498	cog5	cog5_mouse	XP_023694125.1 conserved oligomeric Golgi complex subunit 5 [Paramormyrops kingsleyae]	22	66	35	9	23	25	37.8787	18.1982	2.08145	0.0674968
g9890	alat2	alat2_danre	XP_012672951.1 PREDICTED: alanine aminotransferase 2-like isoform X1 [Clupea harengus]	265	773	454	226	366	278	462.196	286.723	1.612	0.0675926
g17038			XP_023674130.1 uncharacterized protein LOC111847308 isoform X1 [Paramormyrops kingsleyae]	89	157	91	51	63	69	107.261	60.2571	1.78006	0.0675974
g18806	efna2	efna2_danre	KPP71831.1 ephrin-A2-like [Scleropages formosus]	54	146	84	111	122	255	88.2259	157.001	0.561945	0.0676282
g1356	gcst	gcst_human	XP_013990635.1 PREDICTED: aminomethyltransferase, mitochondrial-like [Salmo salar]	69	68	114	23	34	67	84.9459	39.4749	2.1519	0.0676878
g8714	ga45a	ga45a_crigr	XP_018590210.1 PREDICTED: growth arrest and DNA damage-inducible protein GADD45 alpha [Scleropages formosus]	242	1015	264	188	167	190	447.147	182.366	2.45193	0.0677612
g2605	cnkr2	cnkr2_human	XP_023690343.1 connector enhancer of kinase suppressor of ras 2-like isoform X1 [Paramormyrops kingsleyae]	62	177	117	50	58	86	110.991	63.2438	1.75497	0.0677668
g23048	ldlr1	ldlr1_xenla	XP_017348017.1 PREDICTED: low-density lipoprotein receptor [Ictalurus punctatus]	15	24	28	4	9	13	21.9555	8.24949	2.66144	0.0678145
g1077	catk	catk_bovin	KPP63545.1 cathepsin L-like, partial [Scleropages formosus]	672	748	1100	321	624	505	845.46	472.891	1.78785	0.0679931
g9958	dus5	dus5_human	XP_006630844.1 PREDICTED: dual specificity protein phosphatase 5 isoform X1 [Lepisosteus oculatus]	20	55	35	18	23	9	34.2949	17.016	2.01545	0.068188
g8482			KPP60686.1 hypothetical protein Z043_121288 [Scleropages formosus]	42	77	72	63	139	135	61.6922	108.62	0.567961	0.0683277
g17687	cndg2	cndg2_xenla	XP_018612377.1 PREDICTED: condensin-2 complex subunit G2 [Scleropages formosus]	76	106	69	101	181	152	81.3572	141.856	0.57352	0.0683438
g15545			#N/A	0	7	10	6	17	29	5.33727	16.2784	0.327874	0.0685539
g23060	thic	thic_human	XP_021456368.1 acetyl-CoA acetyltransferase, cytosolic [Oncorhynchus mykiss]	955	1670	823	665	903	474	1092.64	687.166	1.59007	0.0686239
g44249	ccnjl	ccnjl_human	XP_012697560.1 PREDICTED: cyclin-J-like protein [Clupea harengus]	8	0	13	12	58	22	7.76593	29.7071	0.261417	0.069038
g31949	smca1	smca1_mouse	XP_006165907.1 PREDICTED: probable global transcription activator SNF2L1 isoform X1 [Tupaia chinensis]	80	209	145	167	275	286	136.16	236.926	0.574693	0.0691405
g13939	h2b	h2b_oncmy	XP_015819563.1 PREDICTED: histone H2B 1/2-like [Nothobranchius furzeri]	54	45	20	18	20	9	39.7712	16.0543	2.47729	0.0691679
g37842			#N/A	0	1	0	3	2	16	0.254381	6.49488	0.0391664	0.0692909
g45279			#N/A	4	10	1	1	0	0	4.47064	0.389294	11.484	0.0693581
g41303	tm160	tm160_danre	XP_023838454.1 transmembrane protein 160 isoform X2 [Salvelinus alpinus]	1	16	17	2	3	1	10.5091	2.03314	5.16892	0.0695067
g24942			XP_013886534.1 PREDICTED: uncharacterized protein LOC106534417 [Austrofundulus limnaeus]	70	121	100	149	103	299	93.8416	178.59	0.525459	0.0697059
g39225	cp072	cp072_xenla	NP_001083200.1 UPF0472 protein C16orf72 homolog [Xenopus laevis]	2	1	3	4	17	6	2.10695	8.76391	0.240412	0.0697238
g9544	c340	c340_oryla	XP_023687431.1 cytochrome P450 3A27-like isoform X1 [Paramormyrops kingsleyae]	322	300	389	178	184	226	341.146	194.465	1.75427	0.069785
g1609	dpyd	dpyd_danre	XP_006808491.1 PREDICTED: dihydropyrimidine dehydrogenase [NADP(+)]-like [Neolamprologus brichardi]	87	108	180	33	32	99	125.665	52.0985	2.41207	0.0699035
g43735			XP_022538542.1 uncharacterized protein LOC111195432 [Astyanax mexicanus]	0	3	9	6	17	16	3.96409	12.4712	0.31786	0.0701614
g37429	siae	siae_mouse	KPP78581.1 hypothetical protein Z043_101907, partial [Scleropages formosus]	51	24	56	18	24	13	46.0546	18.508	2.48836	0.0703043
g18013	s10i	s10i_ictpu	AXH37821.1 ictacalcin [Anguilla marmorata]	91	80	131	27	87	25	102.686	45.7214	2.24591	0.0703075
g3054	rdhe2	rdhe2_mouse	XP_023673996.1 epidermal retinol dehydrogenase 2 [Paramormyrops kingsleyae]	920	1264	1225	551	540	936	1118.59	661.727	1.69041	0.0706024
g4732	fa47a	fa47a_human	XP_015217267.1 PREDICTED: protein FAM47E [Lepisosteus oculatus]	323	632	198	262	203	137	358.062	207.192	1.72817	0.0706758
g4604	nrdc	nrdc_mouse	XP_006635322.1 PREDICTED: nardilysin [Lepisosteus oculatus]	71	130	73	111	108	250	86.921	151.049	0.57545	0.0707058
g13289	dach2	dach2_human	XP_010182109.1 PREDICTED: dachshund homolog 2-like, partial [Mesitornis unicolor]	29	91	41	74	98	115	49.1217	93.9024	0.523115	0.0707736
g1909	jund	jund_chick	XP_006639863.1 PREDICTED: transcription factor jun-D [Lepisosteus oculatus]	321	314	694	267	102	103	452.79	166.804	2.71451	0.0708676
g17457	gnao	gnao_human	XP_014877981.1 PREDICTED: guanine nucleotide-binding protein G(o) subunit alpha [Poecilia latipinna]	101	219	55	197	174	260	114.943	208.614	0.550984	0.0708773
g5527	ndua3	ndua3_mouse	XP_023685938.1 NADH dehydrogenase [ubiquinone] 1 alpha subcomplex subunit 3 [Paramormyrops kingsleyae]	471	1026	478	474	324	368	616.006	396.162	1.55493	0.0708897
g23353	tsh3	tsh3_human	KPP73937.1 teashirt3-like [Scleropages formosus]	16	25	28	28	59	50	22.6027	44.4567	0.508421	0.0709157
g19068	tbc25	tbc25_human	XP_018604455.1 PREDICTED: TBC1 domain family member 25 [Scleropages formosus]	59	100	69	196	123	117	73.1535	149.996	0.487703	0.071033
g37879			#N/A	159	209	204	247	420	280	188.174	312.794	0.601593	0.0710726
g6297	egr1	egr1_xentr	XP_023654964.1 early growth response protein 4-like [Paramormyrops kingsleyae]	1	5	5	0	0	0	3.443	0	Inf	0.0711326
g15958			XP_024125487.1 uncharacterized protein LOC112144875 [Oryzias melastigma]	5291	6595	5671	3037	2562	4936	5772.86	3449.15	1.6737	0.0714236
g3433	c1tc	c1tc_rat	XP_018545718.1 PREDICTED: LOW QUALITY PROTEIN: C-1-tetrahydrofolate synthase, cytoplasmic-like [Lates calcarifer]	872	1634	835	402	871	714	1055.15	644.811	1.63637	0.0715646
g19225	ubp36	ubp36_mouse	XP_017567467.1 PREDICTED: ubiquitin carboxyl-terminal hydrolase 36 isoform X1 [Pygocentrus nattereri]	35	24	26	30	48	85	29.1001	51.9594	0.560054	0.071672
g39622	ppil2	ppil2_human	XP_004555706.1 peptidyl-prolyl cis-trans isomerase-like 2 [Maylandia zebra]	16	11	23	22	44	39	17.2631	34.0909	0.506383	0.0718158
g14204			#N/A	0	1	0	7	1	6	0.254381	4.80282	0.0529649	0.0718306
g3684	anr56	anr56_human	XP_023684458.1 ankyrin repeat domain-containing protein SOWAHB [Paramormyrops kingsleyae]	101	143	116	72	52	75	117.305	66.6633	1.75967	0.0721825
g6432	dock7	dock7_mouse	XP_015204455.1 PREDICTED: dedicator of cytokinesis protein 6 [Lepisosteus oculatus]	23	5	11	28	17	44	14.2184	29.2359	0.486334	0.0722311
g42341			#N/A	9	10	8	5	36	38	8.92423	24.6156	0.362544	0.0726615
g778	tmc5	tmc5_rat	XP_013986219.1 PREDICTED: transmembrane channel-like protein 5 [Salmo salar]	13	18	31	9	11	4	20.7106	8.20128	2.52529	0.0727022
g5734	kad5	kad5_mouse	XP_018590315.1 PREDICTED: adenylate kinase isoenzyme 5 [Scleropages formosus]	11	1	12	1	1	2	8.84303	1.29559	6.82549	0.0728814
g12107	grn	grn_mouse	XP_021415665.1 granulins-like isoform X4 [Oncorhynchus mykiss]	22	83	40	7	39	16	43.9815	19.9128	2.20871	0.0729043
g33467			XP_008704665.1 PREDICTED: neurogenic locus notch homolog protein 3 [Ursus maritimus]	0	0	1	3	9	2	0.35566	4.63866	0.0766731	0.0729744
g43144			#N/A	10	15	16	12	31	47	13.4342	28.3737	0.473475	0.0729968
g17920	ccr6	ccr6_mouse	KPP79201.1 hypothetical protein Z043_101242 [Scleropages formosus]	7	11	9	3	1	2	8.74869	2.07418	4.21791	0.0730957
g5212	scm2b	scm2b_danre	XP_018587245.1 PREDICTED: calcium-binding mitochondrial carrier protein SCaMC-2-B-like [Scleropages formosus]	584	1254	628	478	403	585	771.74	486.596	1.586	0.0731661
g1080	tlr2	tlr2_crigr	XP_018595258.1 PREDICTED: toll-like receptor 2 [Scleropages formosus]	82	59	28	15	13	31	57.176	19.0856	2.99577	0.073197
g30453	k0564	k0564_danre	KPP70671.1 von Willebrand factor A domain-containing protein 8-like [Scleropages formosus]	0	1	1	4	7	6	0.610041	5.5583	0.109753	0.0732465
g11533	cflar	cflar_human	XP_015214606.1 PREDICTED: CASP8 and FADD-like apoptosis regulator isoform X1 [Lepisosteus oculatus]	28	15	24	8	14	5	23.3498	9.06653	2.57538	0.0732756
g26415			#N/A	23	92	42	32	12	28	47.375	24.5044	1.93333	0.0734211
g3923	tr11b	tr11b_human	XP_024265558.1 tumor necrosis factor receptor superfamily member 11B-like [Oncorhynchus tshawytscha]	4	13	1	0	2	0	5.23379	0.641121	8.16349	0.0734411
g26186	sh3l3	sh3l3_human	KPP71189.1 hypothetical protein Z043_109922 [Scleropages formosus]	556	1901	583	541	498	330	909.321	466.893	1.9476	0.0735777
g2004	tpd53	tpd53_chick	XP_013999854.1 PREDICTED: tumor protein D53 homolog isoform X7 [Salmo salar]	1805	5190	1557	1323	1043	1894	2582.99	1404.07	1.83965	0.0736067
g31104			#N/A	15	82	28	22	8	11	36.7096	14.3505	2.55807	0.0736629
g37542	gna13	gna13_human	AAA74235.1 guanine nucleotide regulatory protein [Homo sapiens]	8	5	7	17	15	21	6.90387	17.5766	0.392787	0.0736639
g10589			#N/A	4	7	0	0	0	0	3.35184	0	Inf	0.0738059
g37133	pvrl1	pvrl1_pig	XP_023665771.1 nectin-2 isoform X2 [Paramormyrops kingsleyae]	17	11	15	2	8	4	14.8106	4.51454	3.28064	0.0738319
g26894			XP_024239915.1 bcl-2-like protein 2 isoform X2 [Oncorhynchus tshawytscha]	58	56	67	30	25	38	60.8566	30.8218	1.97447	0.0738955
g18482	nbl1	nbl1_danre	XP_023685372.1 uncharacterized protein LOC111853075 isoform X1 [Paramormyrops kingsleyae]	3	11	13	3	3	0	8.60015	2.12956	4.03846	0.0739244
g12116	rhg20	rhg20_human	XP_014029563.1 PREDICTED: rho GTPase-activating protein 20-like isoform X2 [Salmo salar]	61	107	86	30	69	37	81.7659	44.6336	1.83194	0.0739865
g24887	hint2	hint2_human	XP_015195672.1 PREDICTED: uncharacterized HIT-like protein Synpcc7942_1390 isoform X1 [Lepisosteus oculatus]	93	293	172	102	118	98	172.237	106.235	1.62128	0.0740622
g41733	seca2	seca2_bora1	XP_018515822.1 PREDICTED: uncharacterized protein LOC108872552 [Lates calcarifer]	74	25	69	10	10	36	59.9668	17.6418	3.39914	0.0740888
g6642	tsn7	tsn7_human	XP_015207272.1 PREDICTED: tetraspanin-6 [Lepisosteus oculatus]	700	1071	666	572	396	485	784.267	491.659	1.59515	0.0741848
g42124	samd8	samd8_mouse	XP_008277371.1 PREDICTED: sphingomyelin synthase-related protein 1 isoform X1 [Stegastes partitus]	5	52	11	6	2	1	19.104	3.26975	5.84266	0.0742945
g14572	cq105	cq105_mouse	CDQ58519.1 unnamed protein product [Oncorhynchus mykiss]	15	13	11	5	7	0	13.1111	4.19039	3.12885	0.0745334
g5330	bai1	bai1_human	XP_015212648.1 PREDICTED: brain-specific angiogenesis inhibitor 1 isoform X4 [Lepisosteus oculatus]	16	14	9	20	22	44	13.047	27.7244	0.470596	0.0748134
g8855			XP_014056882.1 PREDICTED: RNA polymerase II degradation factor 1-like isoform X1 [Salmo salar]	25	52	42	56	83	78	37.9854	71.2506	0.533123	0.0748815
g7359			CDQ72773.1 unnamed protein product, partial [Oncorhynchus mykiss]	12	13	4	3	1	3	9.44311	2.36704	3.98941	0.0751176
g4149	spas2	spas2_mouse	XP_018616023.1 PREDICTED: spermatogenesis-associated serine-rich protein 2 [Scleropages formosus]	436	1278	721	1699	1131	1286	752.788	1400.59	0.537478	0.075211
g7416	spcs	spcs_danre	XP_022614545.1 O-phosphoseryl-tRNA(Sec) selenium transferase [Seriola dumerili]	227	437	214	141	173	198	276.44	168.335	1.6422	0.075299
g1058	dhr13	dhr13_bovin	XP_017562360.1 PREDICTED: retinol dehydrogenase 13-like isoform X1 [Pygocentrus nattereri]	19	16	12	2	1	13	15.8011	4.90642	3.22049	0.0753483
g2362	msb1a	msb1a_danre	XP_008328141.2 methionine-R-sulfoxide reductase B1 [Cynoglossus semilaevis]	682	739	809	448	374	510	743.602	443.656	1.67608	0.075436
g21775			#N/A	22	181	95	159	172	172	88.4721	167.407	0.528484	0.0755468
g21724			XP_012693883.1 PREDICTED: mitochondrial intermediate peptidase [Clupea harengus]	16	58	19	13	15	13	27.7963	13.6765	2.03242	0.0758856
g11172	slik6	slik6_human	XP_012695986.1 PREDICTED: SLIT and NTRK-like protein 6 [Clupea harengus]	75	351	250	65	117	139	207.662	103.518	2.00605	0.0759318
g13661	znt8	znt8_xentr	KTG39117.1 hypothetical protein cypCar_00010045 [Cyprinus carpio]	15	5	19	2	5	5	13.9213	3.84573	3.61995	0.0760142
g23026	pgdh	pgdh_cavpo	XP_023700876.1 15-hydroxyprostaglandin dehydrogenase [NAD(+)]-like [Paramormyrops kingsleyae]	92	139	87	45	61	69	102.438	57.2802	1.78837	0.0760194
g33009			#N/A	8	2	9	8	21	22	6.85205	16.2892	0.42065	0.0760551
g1832	tnap3	tnap3_mouse	XP_026135033.1 tumor necrosis factor alpha-induced protein 3-like [Carassius auratus]	83	189	91	86	58	58	113.045	69.0581	1.63695	0.0761016
g26201	vpp1	vpp1_xentr	XP_017580701.1 PREDICTED: V-type proton ATPase 116 kDa subunit a isoform X2 [Pygocentrus nattereri]	0	2	0	4	3	10	0.508762	5.44753	0.0933932	0.0764974
g4310			XP_012675299.1 PREDICTED: uncharacterized protein LOC105893427 [Clupea harengus]	23	83	72	39	17	25	55.7554	27.9537	1.99456	0.0765436
g39014			#N/A	4	1	5	11	7	16	3.60386	11.212	0.321428	0.0766563
g32147	lcat	lcat_rat	XP_026059056.1 phosphatidylcholine-sterol acyltransferase [Carassius auratus]	9	38	21	5	8	14	20.6705	8.61109	2.40045	0.0767543
g20058	btg2	btg2_rat	XP_018589479.1 PREDICTED: protein BTG2 [Scleropages formosus]	3426	3597	4109	3121	1441	1870	3722.13	2224.58	1.67318	0.0768327
g25235	elp3	elp3_danre	NP_001014344.2 elongator complex protein 3 [Danio rerio]	20	66	14	8	14	15	29.6243	11.9952	2.46967	0.0771686
g12513	tf2ay	tf2ay_human	XP_023676912.1 TFIIA-alpha and beta-like factor [Paramormyrops kingsleyae]	2	6	9	1	0	1	5.51281	0.682161	8.0814	0.0772421
g28232	sacs	sacs_human	XP_014888925.1 PREDICTED: sacsin-like [Poecilia latipinna]	2	4	8	0	0	1	4.64839	0.292867	15.872	0.0773471
g18776	zbt17	zbt17_mouse	XP_017564471.1 PREDICTED: zinc finger and BTB domain-containing protein 17 [Pygocentrus nattereri]	4	24	8	2	4	4	10.5216	3.2323	3.25514	0.0774166
g19738	tmed2	tmed2_crigr	XP_006640298.1 PREDICTED: transmembrane emp24 domain-containing protein 2 isoform X2 [Lepisosteus oculatus]	355	688	320	184	335	289	428.267	263.656	1.62434	0.0776196
g11279	atp5j	atp5j_mouse	XP_018516397.1 PREDICTED: ATP synthase-coupling factor 6, mitochondrial [Lates calcarifer]	404	921	363	313	370	322	522.078	334.76	1.55956	0.0776281
g12551	sem7a	sem7a_human	XP_023675364.1 semaphorin-7A-like [Paramormyrops kingsleyae]	8	5	0	5	18	17	4.41425	12.6953	0.347708	0.0776489
g19018	vps41	vps41_human	XP_020510419.1 vacuolar protein sorting-associated protein 41 homolog [Labrus bergylta]	5	33	3	0	3	0	11.4255	0.961681	11.8808	0.0777698
g24850	adk	adk_human	XP_019903083.1 PREDICTED: adenosine kinase isoform X1 [Esox lucius]	117	184	60	168	212	221	114.103	198.084	0.576031	0.0777836
g42396	m3k7	m3k7_rat	XP_014060452.1 PREDICTED: mitogen-activated protein kinase kinase kinase 7 isoform X1 [Salmo salar]	12	15	8	4	2	4	11.3745	3.36977	3.37546	0.0778051
g5392			#N/A	21	42	27	18	11	11	28.5355	13.755	2.07455	0.0778599
g3347	rab38	rab38_mouse	XP_006628180.1 PREDICTED: ras-related protein Rab-38 [Lepisosteus oculatus]	37	32	55	8	22	30	42.2349	18.9527	2.22844	0.0779158
g18062	tm129	tm129_xentr	XP_006629706.1 PREDICTED: E3 ubiquitin-protein ligase TM129 [Lepisosteus oculatus]	275	575	214	191	205	231	330.398	207.722	1.59058	0.0779266
g13941	clk2	clk2_human	XP_008759415.1 PREDICTED: dual specificity protein kinase CLK2 isoform X8 [Rattus norvegicus]	88	207	191	236	257	306	155.154	263.875	0.587983	0.0779874
g30779	git2	git2_human	XP_006640262.1 PREDICTED: ARF GTPase-activating protein GIT2 isoform X9 [Lepisosteus oculatus]	11	7	18	18	41	21	12.5033	26.3005	0.475401	0.0782236
g20073	jund	jund_rat	XP_005993216.1 PREDICTED: transcription factor jun-D [Latimeria chalumnae]	562	498	1026	397	266	282	712.339	322.407	2.20944	0.0782248
g15758	pitx2	pitx2_danre	XP_019118734.1 PREDICTED: pituitary homeobox 2 isoform X1 [Larimichthys crocea]	187	100	136	198	174	388	147.26	246.49	0.597428	0.0782557
g1339	trpm1	trpm1_rat	KPP69568.1 transient receptor potential cation channel subfamily M member 1-like [Scleropages formosus]	30	13	17	6	6	9	21.137	6.89493	3.06558	0.0782798
g22506	e2f4	e2f4_human	KPP77667.1 transcription factor E2F4-like, partial [Scleropages formosus]	29	35	41	44	60	89	34.8764	62.4277	0.558668	0.0783625
g20252	dpp10	dpp10_human	XP_014028459.1 PREDICTED: inactive dipeptidyl peptidase 10-like isoform X1 [Salmo salar]	6	2	2	0	0	0	3.57684	0	Inf	0.0783738
g14013	frpa	frpa_neimb	XP_020357887.1 uncharacterized protein LOC109905116 [Oncorhynchus kisutch]	4	0	15	0	0	0	6.90608	0	Inf	0.0785225
g22923	cfah	cfah_human	XP_018609651.1 PREDICTED: complement factor H-related protein 4-like [Scleropages formosus]	1800	5558	2931	744	1960	2951	3163.32	1782.18	1.77497	0.0786232
g24360			#N/A	191	502	162	557	499	379	260.34	487.793	0.533709	0.0787331
g31590	rb6i2	rb6i2_rat	XP_006633736.1 PREDICTED: ELKS/Rab6-interacting/CAST family member 1 isoform X7 [Lepisosteus oculatus]	0	3	2	3	13	8	1.47446	7.6781	0.192035	0.0788363
g21610			XP_014016141.1 PREDICTED: uncharacterized protein LOC106580062 [Salmo salar]	10	15	10	3	2	5	11.3002	3.27334	3.45221	0.0789284
g26244	ugdh	ugdh_chick	XP_006631953.2 PREDICTED: UDP-glucose 6-dehydrogenase-like [Lepisosteus oculatus]	148	224	152	276	296	286	169.175	286.091	0.591333	0.0789343
g35828			#N/A	0	0	0	5	3	2	0	3.49389	0	0.078946
g6839	dira2	dira2_mouse	XP_006031323.1 GTP-binding protein Di-Ras3 [Alligator sinensis]	4	12	4	1	0	2	6.04639	0.975028	6.20124	0.0790183
g19645	grina	grina_bovin	XP_023268030.1 protein lifeguard 1 [Seriola lalandi dorsalis]	76	160	52	94	183	207	89.0476	155.88	0.571258	0.0790813
g29266	acacb	acacb_human	XP_012671358.1 PREDICTED: acetyl-CoA carboxylase-like [Clupea harengus]	19	29	22	49	46	41	22.6646	45.8287	0.494551	0.0791296
g27286	ptprn	ptprn_mouse	CDQ89612.1 unnamed protein product [Oncorhynchus mykiss]	26	78	23	74	46	123	38.2345	79.5762	0.480477	0.0791828
g23684			XP_020463457.1 adenosylhomocysteinase 2-like isoform X2 [Monopterus albus]	111	280	124	277	189	377	158.929	278.831	0.569981	0.0792264
g21729	ccng1	ccng1_human	XP_006992864.1 PREDICTED: cyclin-G1-like [Peromyscus maniculatus bairdii]	2195	5660	2610	2293	1762	2291	3230.25	2128.44	1.51766	0.0792279
g6426	ccd56	ccd56_danre	XP_016102076.1 PREDICTED: cytochrome c oxidase assembly factor 3 homolog, mitochondrial [Sinocyclocheilus grahami]	192	216	189	115	120	111	197.582	115.744	1.70706	0.0793567
g35461	smc6	smc6_xenla	XP_022535138.1 LOW QUALITY PROTEIN: structural maintenance of chromosomes protein 6-like [Astyanax mexicanus]	5	15	10	18	21	31	9.33628	22.8179	0.409164	0.0794022
g18591	sf3b1	sf3b1_xenla	XP_017276629.1 splicing factor 3B subunit 1 isoform X1 [Kryptolebias marmoratus]	47	184	65	8	66	44	88.3853	37.1575	2.37867	0.0794195
g24593	dhr13	dhr13_human	XP_013987499.1 PREDICTED: retinol dehydrogenase 12-like isoform X1 [Salmo salar]	2	8	1	0	0	0	3.17629	0	Inf	0.0794378
g2845	cp1b1	cp1b1_human	AAR15082.1 cytochrome P4501C1 [Anguilla japonica]	107	508	381	163	107	195	306.761	154.864	1.98084	0.0798969
g20990	lrguk	lrguk_human	XP_016344759.1 PREDICTED: leucine-rich repeat and guanylate kinase domain-containing protein-like [Sinocyclocheilus anshuiensis]	18	17	15	5	6	7	16.7297	5.9199	2.826	0.0799641
g1147	sia7a	sia7a_chick	KKF25489.1 Alpha-N-acetylgalactosaminide alpha-2,6-sialyltransferase 1 [Larimichthys crocea]	174	111	255	84	61	104	187.276	82.7131	2.26416	0.0799773
g16041	ccd51	ccd51_mouse	XP_007251561.2 coiled-coil domain-containing protein 51 [Astyanax mexicanus]	59	121	40	33	36	48	68.1813	38.4445	1.7735	0.0803345
g23782	anm3	anm3_human	XP_012686146.1 PREDICTED: protein arginine N-methyltransferase 3 isoform X2 [Clupea harengus]	13	46	26	10	2	25	26.055	11.8557	2.19767	0.0803679
g5066	ebp	ebp_human	XP_017568194.1 PREDICTED: 3-beta-hydroxysteroid-Delta(8),Delta(7)-isomerase [Pygocentrus nattereri]	219	341	273	132	235	123	269.861	162.741	1.65822	0.080447
g20401	err3	err3_rat	XP_006627644.1 PREDICTED: estrogen-related receptor gamma-like [Lepisosteus oculatus]	15	8	17	32	35	19	13.9732	29.2415	0.477854	0.0806704
g9662	rx1	rx1_astfa	XP_018583645.1 PREDICTED: retina and anterior neural fold homeobox protein 2 [Scleropages formosus]	8	16	9	13	25	37	10.4134	23.9109	0.435508	0.0807171
g29202			#N/A	21	18	20	21	31	69	19.9407	38.3204	0.520369	0.08088
g4910	s100b	s100b_bovin	XP_006636835.1 PREDICTED: protein S100-B [Lepisosteus oculatus]	76	77	64	32	27	57	72.2019	37.806	1.9098	0.0809833
g978	lrrk1	lrrk1_mouse	XP_018618641.1 PREDICTED: leucine-rich repeat serine/threonine-protein kinase 1 isoform X1 [Scleropages formosus]	97	249	195	52	164	90	170.796	99.1732	1.72219	0.0810977
g42323			XP_026260135.1 scaffold attachment factor B2 isoform X1 [Urocitellus parryii]	7	11	11	12	24	32	9.46001	21.7367	0.435208	0.0811382
g30116			#N/A	9	27	25	35	42	44	19.2949	39.975	0.482675	0.0812273
g6128	5nt1a	5nt1a_mouse	XP_018517178.1 PREDICTED: cytosolic 5'-nucleotidase 1A-like [Lates calcarifer]	235	203	147	109	107	124	196.228	113.049	1.73578	0.0812337
g20666			#N/A	32	92	23	96	62	101	44.1526	86.8266	0.508515	0.0812519
g26926	cnot2	cnot2_human	XP_012696845.1 PREDICTED: CCR4-NOT transcription complex subunit 2 [Clupea harengus]	175	353	260	324	389	557	251.007	413.956	0.606361	0.0813533
g44279	cdk9b	cdk9b_xenla	XP_004086632.1 cyclin-dependent kinase 9 [Oryzias latipes]	16	16	9	21	32	35	13.5557	28.6835	0.472597	0.0813726
g2151	pigp	pigp_human	XP_018610856.1 PREDICTED: phosphatidylinositol N-acetylglucosaminyltransferase subunit P [Scleropages formosus]	193	311	174	126	105	165	216.806	131.033	1.65459	0.0814575
g12700	agpd1	agpd1_danre	XP_023699945.1 hydroxylysine kinase [Paramormyrops kingsleyae]	127	386	142	104	146	122	198.58	123.018	1.61423	0.081564
g1867	mald2	mald2_human	XP_015220756.1 PREDICTED: occludin/ELL domain-containing protein 1 [Lepisosteus oculatus]	23	24	38	21	8	9	28.6545	13.3755	2.14232	0.081706
g17459	gnao	gnao_xenla	KFU87554.1 Guanine nucleotide-binding protein G(o) subunit alpha, partial [Chaetura pelagica]	33	63	26	57	70	92	38.2353	71.5728	0.534216	0.0817673
g41725	plcc	plcc_mouse	XP_022596045.1 1-acyl-sn-glycerol-3-phosphate acyltransferase gamma [Seriola dumerili]	22	49	23	24	87	73	29.2863	58.6111	0.499672	0.0821461
g11540	rora	rora_mouse	ELK31337.1 Nuclear receptor ROR-alpha, partial [Myotis davidii]	17	32	28	12	1	20	24.7762	10.8494	2.28364	0.0822274
g30143	hasp	hasp_mouse	KPP71155.1 hypothetical protein Z043_109959 [Scleropages formosus]	16	45	31	26	81	64	28.7573	54.8305	0.524476	0.0822859
g12361	junb	junb_cypca	XP_018617419.1 PREDICTED: transcription factor jun-B [Scleropages formosus]	1367	1476	3420	691	682	945	2128.77	764.384	2.78495	0.082299
g1383	s26a6	s26a6_human	BAC16761.1 solute carrier family 26 member 6 [Anguilla japonica]	12	7	2	5	25	33	7.20551	19.6251	0.367158	0.0823453
g14192	nac2	nac2_rat	XP_006539534.1 PREDICTED: sodium/calcium exchanger 2 isoform X2 [Mus musculus]	22	33	13	39	32	122	21.6596	61.1702	0.354088	0.0823959
g18414			XP_018952447.1 PREDICTED: uncharacterized protein LOC109081946 [Cyprinus carpio]	37	32	32	44	73	68	34.0547	60.4448	0.563401	0.0824165
g19049	tm145	tm145_mouse	XP_021437755.1 transmembrane protein 145-like [Oncorhynchus mykiss]	10	37	11	32	47	37	17.2523	38.3598	0.449749	0.0824651
g7560	phla2	phla2_salsa	XP_008310523.1 pleckstrin homology-like domain family A member 2 [Cynoglossus semilaevis]	221	466	251	273	128	138	294.62	187.725	1.56942	0.0824765
g41463			XP_016098746.1 PREDICTED: protein kinase C and casein kinase substrate in neurons protein 3 isoform X1 [Sinocyclocheilus grahami]	10	10	24	4	4	7	15.0076	4.88949	3.06936	0.0825744
g25614	mtmr5	mtmr5_mouse	XP_006633804.1 PREDICTED: myotubularin-related protein 5 [Lepisosteus oculatus]	2	2	6	0	0	0	3.42831	0	Inf	0.0827091
g37085	mug1	mug1_rat	XP_018598331.1 PREDICTED: alpha-2-macroglobulin-like protein 1 [Scleropages formosus]	2	3	0	5	4	22	1.54873	9.67179	0.160129	0.0828275
g19742	djc28	djc28_human	XP_006638111.1 PREDICTED: dnaJ homolog subfamily C member 28 [Lepisosteus oculatus]	26	43	39	8	21	22	35.0218	16.2892	2.15	0.0828895
g22124	ptpra	ptpra_mouse	XP_017348629.1 PREDICTED: receptor-type tyrosine-protein phosphatase alpha isoform X4 [Ictalurus punctatus]	70	55	139	98	158	187	90.9233	143.566	0.633322	0.0829263
g19400	ppac3	ppac3_danre	XP_016321247.1 PREDICTED: inactive phospholipid phosphatase 7-like [Sinocyclocheilus anshuiensis]	25	67	20	16	12	25	33.9766	17.3971	1.953	0.0831266
g37582			XP_026112279.1 uncharacterized protein LOC113091069 [Carassius auratus]	16	24	25	33	32	62	21.2813	41.2624	0.515756	0.0831982
g45637	nolc1	nolc1_rat	XP_022048053.1 nucleolar and coiled-body phosphoprotein 1-like [Acanthochromis polyacanthus]	32	59	44	66	69	104	43.2269	78.2703	0.552278	0.0832068
g32253			XP_016896119.1 lysophospholipase D GDPD3-like isoform X1 [Cynoglossus semilaevis]	16	14	10	5	6	2	13.4026	4.45557	3.00806	0.0836212
g5862	fndc5	fndc5_danre	XP_023675958.1 fibronectin type III domain-containing protein 5 isoform X2 [Paramormyrops kingsleyae]	36	24	17	40	59	47	26.2919	48.2496	0.544915	0.0836483
g19786	hppd	hppd_danre	XP_018586270.1 PREDICTED: 4-hydroxyphenylpyruvate dioxygenase isoform X2 [Scleropages formosus]	60	85	35	28	15	51	57.6381	30.6449	1.88084	0.0838001
g3331	siah2	siah2_mouse	XP_010901577.1 PREDICTED: E3 ubiquitin-protein ligase SIAH2 [Esox lucius]	33	45	26	21	16	12	33.6565	16.8185	2.00115	0.0838476
g17820			#N/A	17	18	11	1	11	4	15.1686	5.08693	2.98188	0.0838806
g6003	call4	call4_human	XP_018620900.1 PREDICTED: calmodulin-like protein 4 isoform X1 [Scleropages formosus]	33	51	47	27	13	25	42.6516	21.9999	1.93872	0.0840633
g17510			#N/A	7	95	20	0	14	0	34.0289	4.48785	7.58247	0.0841567
g14338	mb212	mb212_danre	OWK52173.1 Protein mab-21-like 2 [Lonchura striata domestica]	107	192	149	185	243	303	143.863	238.654	0.602811	0.0842728
g22653	tf65	tf65_mouse	XP_010886211.1 PREDICTED: transcription factor p65 [Esox lucius]	6	10	12	5	0	2	9.16849	2.5322	3.62075	0.0843917
g10594	ildr1	ildr1_ponab	XP_017326151.1 PREDICTED: immunoglobulin-like domain-containing receptor 1 [Ictalurus punctatus]	465	759	472	406	329	288	543.596	347.864	1.56267	0.0844831
g31161	ten3	ten3_danre	XP_006630027.1 PREDICTED: teneurin-3 isoform X14 [Lepisosteus oculatus]	28	22	54	46	66	77	35.8002	61.6153	0.581029	0.0845188
g28251	plpl6	plpl6_ponab	XP_010871311.1 PREDICTED: neuropathy target esterase isoform X1 [Esox lucius]	28	15	31	8	16	8	25.8394	10.5863	2.44084	0.084562
g42150	rpap2	rpap2_rat	KPP72789.1 putative RNA polymerase II subunit B1 CTD phosphatase rpap2, partial [Scleropages formosus]	0	1	0	3	21	3	0.254381	8.77825	0.0289785	0.0846195
g29101	tri25	tri25_mouse	XP_018617665.1 PREDICTED: E3 ubiquitin/ISG15 ligase TRIM25 [Scleropages formosus]	3	3	4	0	0	0	3.36416	0	Inf	0.0847099
g13205	pura2	pura2_mouse	XP_016417670.1 PREDICTED: adenylosuccinate synthetase isozyme 2-like [Sinocyclocheilus rhinocerous]	9	7	3	0	1	2	6.38279	0.906295	7.04273	0.0848231
g44827	snrk	snrk_human	XP_015223739.1 PREDICTED: SNF-related serine/threonine-protein kinase-like [Lepisosteus oculatus]	0	0	0	2	6	2	0	3.28769	0	0.0850285
g44630			#N/A	93	47	79	50	23	21	76.5828	32.9878	2.32155	0.0851006
g38291	a33	a33_plewa	XP_018545396.1 PREDICTED: nuclear factor 7, ovary-like [Lates calcarifer]	9	27	14	5	9	4	15.3827	6.00298	2.5625	0.0853576
g12162			#N/A	3	12	11	5	1	0	8.14321	2.26703	3.59202	0.0855127
g13564	cp007	cp007_human	XP_023126291.1 VPS9 domain-containing protein 1 isoform X3 [Amphiprion ocellaris]	5	9	5	10	21	19	6.0317	16.1892	0.372576	0.0855293
g34781	ddx39	ddx39_mouse	NP_001133080.1 ATP-dependent RNA helicase DDX39 [Salmo salar]	238	277	374	295	652	473	296.965	462.373	0.642263	0.0856621
g27885	sen15	sen15_human	XP_023653846.1 tRNA-splicing endonuclease subunit Sen15 [Paramormyrops kingsleyae]	19	27	18	8	6	12	20.7332	8.55212	2.42434	0.0858017
g14843			#N/A	44	180	79	174	133	195	91.1686	167.481	0.544353	0.0858476
g44386	pol4	pol4_drome	XP_022538550.1 LOW QUALITY PROTEIN: uncharacterized protein LOC111195437 [Astyanax mexicanus]	118	133	44	50	32	62	95.8313	47.8804	2.00147	0.0858509
g9053	pgh1	pgh1_bovin	XP_023663696.1 prostaglandin G/H synthase 1-like [Paramormyrops kingsleyae]	33	99	12	9	16	17	42.4138	13.6114	3.11606	0.0858854
g17808	gbrg2	gbrg2_bovin	XP_025148069.1 gamma-aminobutyric acid receptor subunit gamma-2 isoform X3 [Bubalus bubalis]	13	20	3	19	29	31	11.2609	25.7717	0.436948	0.0859268
g32911	herc2	herc2_mouse	XP_015219560.1 PREDICTED: E3 ubiquitin-protein ligase HERC2 [Lepisosteus oculatus]	4	8	2	8	18	15	4.31754	13.2774	0.325179	0.0860387
g777	cp13a	cp13a_danre	XP_018594793.1 PREDICTED: UPF0585 protein C16orf13 homolog [Scleropages formosus]	161	270	175	98	124	133	194.163	116.852	1.66162	0.0862438
g37390			XP_008319409.1 ETS-related transcription factor Elf-3-like isoform X3 [Cynoglossus semilaevis]	1	2	7	0	0	0	3.39118	0	Inf	0.0864476
g5182	star4	star4_human	XP_006627074.1 PREDICTED: stAR-related lipid transfer protein 4 isoform X1 [Lepisosteus oculatus]	251	294	389	189	157	212	311.731	185.992	1.67604	0.0866967
g24515	fa55c	fa55c_bovin	XP_018598108.1 PREDICTED: NXPE family member 3-like [Scleropages formosus]	29	21	18	32	78	34	23.1349	47.4186	0.487886	0.0867498
g11765			#N/A	32	93	72	117	114	104	61.8344	112.549	0.549397	0.0868521
g45334	ha1a	ha1a_bovin	XP_017340754.1 PREDICTED: H-2 class I histocompatibility antigen, Q9 alpha chain-like [Ictalurus punctatus]	59	19	67	14	12	26	51.8373	16.9114	3.06523	0.0869158
g992	cntn3	cntn3_rat	XP_021466798.1 contactin-3-like [Oncorhynchus mykiss]	43	189	17	10	14	20	71.0143	14.2381	4.98762	0.0869792
g6241	achg	achg_xenla	XP_018608735.1 PREDICTED: acetylcholine receptor subunit gamma [Scleropages formosus]	214	100	70	36	32	36	134.392	34.8157	3.8601	0.0870698
g24026	vtnc	vtnc_rabit	XP_026227569.1 vitronectin-like [Anabas testudineus]	402	584	382	413	923	827	442.324	698.857	0.632924	0.0872717
g17907	dpep2	dpep2_mouse	XP_023646087.1 dipeptidase 2-like isoform X1 [Paramormyrops kingsleyae]	102	67	114	28	74	45	97.6537	47.8007	2.04293	0.0873045
g18473	dhx57	dhx57_human	XP_023652143.1 putative ATP-dependent RNA helicase DHX57 [Paramormyrops kingsleyae]	16	110	52	6	13	41	52.7609	18.5106	2.85031	0.0874252
g40464	s39a6	s39a6_mouse	XP_023671382.1 zinc transporter ZIP6 isoform X1 [Paramormyrops kingsleyae]	8	2	7	5	24	17	6.14073	14.6187	0.420061	0.0875281
g45177	l3bpb	l3bpb_danre	CDQ92847.1 unnamed protein product [Oncorhynchus mykiss]	42	122	30	18	40	29	58.2016	28.3229	2.05493	0.0875525
g42793	gpkow	gpkow_danre	XP_012675586.1 PREDICTED: G patch domain and KOW motifs-containing protein [Clupea harengus]	10	9	16	11	26	40	11.9079	24.3315	0.489404	0.0876018
g29455	bptf	bptf_human	XP_015211497.1 PREDICTED: nucleosome-remodeling factor subunit BPTF [Lepisosteus oculatus]	4	0	5	6	16	9	3.34947	10.1005	0.331614	0.087823
g15218			XP_016099292.1 PREDICTED: transmembrane and TPR repeat-containing protein 2-like [Sinocyclocheilus grahami]	4	3	4	9	9	17	3.75696	11.3674	0.330502	0.0878826
g25695	myo1b	myo1b_human	XP_015213803.1 PREDICTED: unconventional myosin-Ib [Lepisosteus oculatus]	15	12	22	14	0	2	16.769	6.03585	2.77823	0.088048
g11951	sox1a	sox1a_danre	XP_023673783.1 transcription factor SOX-1 [Paramormyrops kingsleyae]	65	106	45	74	134	156	68.5007	117.45	0.583232	0.0883597
g15192	psb3	psb3_oncmy	XP_026214656.1 proteasome subunit beta type-3 [Anabas testudineus]	1095	3976	1705	1143	1420	1264	2047.93	1270.34	1.61211	0.0883885
g27742	st3a1	st3a1_mouse	XP_012673281.1 PREDICTED: amine sulfotransferase-like [Clupea harengus]	10	25	11	3	5	8	14.1997	5.11362	2.77684	0.088569
g23405	po4f3	po4f3_danre	XP_006631858.1 PREDICTED: POU domain, class 4, transcription factor 3 isoform X2 [Lepisosteus oculatus]	8	7	6	2	1	1	7.05697	1.39202	5.06961	0.0886
g736	surf1	surf1_fugru	XP_020490248.1 surfeit locus protein 1 [Labrus bergylta]	216	458	298	183	210	189	307.337	193.91	1.58494	0.0886756
g7101	ar8ba	ar8ba_danre	XP_015350437.1 PREDICTED: ADP-ribosylation factor-like protein 8B [Marmota marmota marmota]	91	92	88	49	42	60	90.4453	50.111	1.8049	0.088784
g18579	ercc8	ercc8_mouse	XP_026098691.1 DNA excision repair protein ERCC-8-like [Carassius auratus]	25	34	19	30	98	47	25.2263	56.8585	0.443669	0.0890506
g3322	fos	fos_takru	BAO51605.1 proto-oncogene c-fos1 [Anguilla japonica]	448	250	1819	161	51	70	886.513	99.5256	8.90738	0.0891244
g14865	ccnt1	ccnt1_horse	CDQ86704.1 unnamed protein product [Oncorhynchus mykiss]	13	10	8	12	26	32	10.4954	22.3778	0.469009	0.0891891
g23687			#N/A	7	14	9	4	0	4	9.51183	2.72864	3.48592	0.0892487
g14048	ctx	ctx_sepes	XP_026120797.1 SE-cephalotoxin-like [Carassius auratus]	1842	731	667	153	196	471	1146.7	260.332	4.40477	0.0893398
g12705	ephb1	ephb1_chick	XP_018581929.1 PREDICTED: LOW QUALITY PROTEIN: ephrin type-B receptor 1-like [Scleropages formosus]	3	4	2	10	9	12	2.90722	10.2924	0.282463	0.0894736
g17667	scel	scel_human	XP_010903991.1 PREDICTED: sciellin isoform X2 [Esox lucius]	233	259	105	142	99	53	194.75	102.537	1.89931	0.0895058
g6781	pdk3	pdk3_human	XP_015810812.1 PREDICTED: pyruvate dehydrogenase kinase, isozyme 3 [Nothobranchius furzeri]	23	10	37	3	10	10	24.7375	7.30216	3.3877	0.0895218
g154	paqra	paqra_mouse	XP_023670732.1 monocyte to macrophage differentiation factor 2 isoform X1 [Paramormyrops kingsleyae]	138	297	105	116	93	107	167.101	106.307	1.57187	0.0897263
g25623			XP_026112897.1 NACHT, LRR and PYD domains-containing protein 3-like isoform X5 [Carassius auratus]	137	165	177	490	624	128	158.737	428.271	0.370647	0.0899004
g12711	mmp9	mmp9_mouse	XP_020476317.1 matrix metalloproteinase-9 [Monopterus albus]	14	1	7	0	2	0	8.24311	0.641121	12.8573	0.0899038
g1432	tm14c	tm14c_danre	XP_018533126.1 PREDICTED: transmembrane protein 14C-like isoform X1 [Lates calcarifer]	215	435	278	170	210	176	293.98	185.042	1.58872	0.0899528
g23953	sfr16	sfr16_bovin	XP_026047423.1 CLK4-associating serine/arginine rich protein isoform X2 [Astatotilapia calliptera]	88	109	128	124	216	193	107.818	174.037	0.619512	0.0900072
g7319	galt6	galt6_mouse	XP_018616287.1 PREDICTED: polypeptide N-acetylgalactosaminyltransferase 6-like [Scleropages formosus]	329	570	325	315	256	169	389.816	254.186	1.53359	0.0902635
g25300	ccd27	ccd27_mouse	XP_015192684.1 PREDICTED: coiled-coil domain-containing protein 27 [Lepisosteus oculatus]	30	33	63	16	25	18	42.585	19.5143	2.18224	0.0903935
g3374			XP_023648200.1 colorectal cancer-associated protein 2 isoform X1 [Paramormyrops kingsleyae]	59	147	151	81	71	30	114.274	63.0786	1.8116	0.0903995
g804			XP_005736798.1 PREDICTED: mitochondrial amidoxime-reducing component 1-like [Pundamilia nyererei]	85	104	88	48	50	57	91.1411	51.4076	1.77291	0.0904655
g32545	g3bp2	g3bp2_ponab	XP_015201199.1 PREDICTED: ras GTPase-activating protein-binding protein 2 isoform X3 [Lepisosteus oculatus]	50	34	50	57	106	71	46.0716	76.9627	0.598623	0.090973
g45887			#N/A	0	0	0	1	3	6	0	3.10818	0	0.0910175
g5796	tmm20	tmm20_human	XP_006630424.1 PREDICTED: solute carrier family 35 member G1 [Lepisosteus oculatus]	24	23	49	16	11	15	32.7052	14.1479	2.31167	0.0910363
g21382	dlp1	dlp1_rat	XP_006019890.1 decaprenyl-diphosphate synthase subunit 2 isoform X1 [Alligator sinensis]	3	2	2	7	4	16	2.39846	8.69317	0.275902	0.0910622
g29654			#N/A	39	101	35	21	34	37	53.4595	29.9103	1.78733	0.0911946
g17458			CDQ94399.1 unnamed protein product [Oncorhynchus mykiss]	31	42	26	53	46	80	32.1078	58.8077	0.545978	0.0912128
g3283	aatc	aatc_chick	XP_012687712.1 PREDICTED: aspartate aminotransferase, cytoplasmic [Clupea harengus]	179	174	105	84	82	101	151.917	88.5662	1.71529	0.0912522
g23780	dscam	dscam_human	KPP80318.1 Down syndrome cell adhesion molecule-like [Scleropages formosus]	1	0	1	2	4	10	0.748454	4.9895	0.150006	0.0913357
g27761			#N/A	146	404	135	142	76	149	208.132	123.28	1.68829	0.0914566
g9861	gima8	gima8_human	XP_007240969.2 LOW QUALITY PROTEIN: GTPase IMAP family member 8-like [Astyanax mexicanus]	13	9	11	9	1	0	11.308	3.82421	2.95695	0.0915859
g10660	gstm3	gstm3_macfu	BAS29969.1 glutathione S-transferase mu [Cyprinus carpio]	79	100	125	206	140	153	100.926	169.882	0.594097	0.091708
g12147	zn160	zn160_human	#N/A	474	466	303	220	289	245	412.491	250.039	1.6497	0.0917777
g8786	frih	frih_pagbe	XP_024242687.1 ferritin, lower subunit-like [Oncorhynchus tshawytscha]	5530	7435	5917	3298	3629	4773	6167.91	3845.06	1.60411	0.0918262
g29948			#N/A	128	203	185	192	359	277	167.714	270.95	0.618985	0.0918409
g7848			#N/A	1	4	9	0	0	1	4.61126	0.292867	15.7452	0.0918992
g10901	crml	crml_mouse	XP_023674951.1 protein cramped-like isoform X1 [Paramormyrops kingsleyae]	10	24	18	33	20	51	16.435	34.1941	0.480637	0.0920402
g33029	ep300	ep300_human	XP_023670256.1 histone acetyltransferase p300-like isoform X4 [Paramormyrops kingsleyae]	5	2	0	3	11	13	2.47273	8.50132	0.290864	0.0920619
g17627	cenpu	cenpu_chick	XP_010896680.1 PREDICTED: centromere protein U-like [Esox lucius]	82	119	73	116	184	152	88.4436	148.657	0.594951	0.0920964
g30430	pa2g6	pa2g6_human	XP_018426544.1 PREDICTED: 85/88 kDa calcium-independent phospholipase A2 [Nanorana parkeri]	68	43	27	47	110	91	47.2511	80.2094	0.589098	0.0921908
g22774	acn9	acn9_danre	XP_026012058.1 succinate dehydrogenase assembly factor 3, mitochondrial [Astatotilapia calliptera]	25	48	11	53	58	44	25.9424	52.1112	0.497827	0.092212
g17717	zn350	zn350_bovin	XP_018619783.1 PREDICTED: zinc finger protein 501-like [Scleropages formosus]	13	24	4	32	24	30	12.6341	28.9369	0.436609	0.0922511
g28367			#N/A	67	159	52	172	141	145	85.2581	154.623	0.551392	0.0924023
g18714	ccr7	ccr7_bovin	XP_023680667.1 C-C chemokine receptor type 7 isoform X1 [Paramormyrops kingsleyae]	43	60	31	29	14	25	43.1784	23.0991	1.86927	0.0924229
g7160	nmna3	nmna3_human	XP_023674601.1 nicotinamide/nicotinic acid mononucleotide adenylyltransferase 3 [Paramormyrops kingsleyae]	0	12	9	6	21	26	6.25351	16.6821	0.374864	0.0924492
g4243	fev	fev_danre	XP_023678976.1 protein FEV [Paramormyrops kingsleyae]	17	33	27	10	13	11	24.6749	11.2818	2.18715	0.0925845
g20181	rtf21	rtf21_schpo	CBN81175.1 Pol polyprotein [Dicentrarchus labrax]	399	1379	568	450	453	440	709.531	449.258	1.57934	0.0928607
g30509	med13	med13_human	XP_015222800.1 PREDICTED: mediator of RNA polymerase II transcription subunit 13 [Lepisosteus oculatus]	9	38	18	20	56	49	19.6035	40.0878	0.489015	0.0929165
g6022			#N/A	7	14	20	8	3	3	13.4241	4.95464	2.7094	0.0930196
g5787	ks6a2	ks6a2_mouse	XP_006638750.1 PREDICTED: ribosomal protein S6 kinase alpha-2 isoform X1 [Lepisosteus oculatus]	245	413	330	133	222	241	318.662	193.521	1.64665	0.093088
g3252	tor1b	tor1b_human	XP_006640698.2 PREDICTED: torsin-1B isoform X1 [Lepisosteus oculatus]	1249	1264	805	638	545	863	1098.44	675.819	1.62535	0.0931848
g3058	cp7a1	cp7a1_human	XP_023674026.1 cholesterol 7-alpha-monooxygenase-like [Paramormyrops kingsleyae]	10	59	53	3	19	22	37.7864	13.7016	2.75781	0.0932514
g18334	sil1	sil1_human	XP_018589357.1 PREDICTED: nucleotide exchange factor SIL1 [Scleropages formosus]	436	586	324	442	766	902	435.559	681.783	0.638853	0.0932569
g12788	asb3	asb3_bovin	XP_023695464.1 ankyrin repeat and SOCS box protein 3-like [Paramormyrops kingsleyae]	2	5	2	5	23	8	2.76881	11.6623	0.237416	0.0933127
g809	can14	can14_human	XP_021441058.1 calpain-1 catalytic subunit-like [Oncorhynchus mykiss]	210	246	515	119	199	66	328.229	129.447	2.53563	0.0934194
g25207	cc021	cc021_mouse	XP_007252638.2 xyloside xylosyltransferase 1 [Astyanax mexicanus]	15	10	9	26	23	25	11.6367	24.8162	0.468913	0.0934328
g24862			#N/A	1	7	0	7	15	7	2.17346	9.58353	0.226791	0.0934525
g20083	tm1l2	tm1l2_mouse	XP_013986200.1 PREDICTED: target of Myb protein 1-like isoform X1 [Salmo salar]	27	15	29	7	9	15	24.7353	10.0031	2.47276	0.0934537
g5742	sdf2	sdf2_human	XP_018586080.1 PREDICTED: stromal cell-derived factor 2 [Scleropages formosus]	980	2122	1079	850	758	972	1308.49	858.552	1.52407	0.0934858
g14471	ary1	ary1_chick	XP_021463364.1 arylamine N-acetyltransferase, pineal gland isozyme NAT-10-like [Oncorhynchus mykiss]	15	6	5	0	3	2	9.19649	1.54742	5.94313	0.0935527
g43578			#N/A	15	15	26	24	35	51	18.9548	35.4989	0.533954	0.0936838
g43945	dcor	dcor_bovin	AAO92750.1 ornithine decarboxylase [Paralichthys olivaceus]	21	17	5	17	42	30	14.3514	28.8676	0.497148	0.0937504
g4523	doc2a	doc2a_human	XP_018605330.1 PREDICTED: double C2-like domain-containing protein alpha [Scleropages formosus]	0	1	0	5	1	7	0.254381	4.3171	0.058924	0.0938058
g11999	gptc8	gptc8_mouse	XP_017553023.1 PREDICTED: G patch domain-containing protein 8 isoform X1 [Pygocentrus nattereri]	49	30	73	64	68	129	52.8415	84.4928	0.625397	0.0939436
g23476	fosl2	fosl2_chick	XP_020470213.1 fos-related antigen 2 [Monopterus albus]	288	309	504	210	193	231	370.981	211.272	1.75594	0.0939524
g29228	zp3	zp3_pig	XP_012686219.1 PREDICTED: zona pellucida sperm-binding protein 3-like [Clupea harengus]	4	6	0	0	0	0	3.09746	0	Inf	0.0939853
g42981			#N/A	4	6	0	0	0	0	3.09746	0	Inf	0.0939853
g23319	gtr1	gtr1_chick	XP_018582878.1 PREDICTED: solute carrier family 2, facilitated glucose transporter member 1-like [Scleropages formosus]	122	169	42	181	120	288	105.849	193.275	0.547659	0.0939944
g8443	actp1	actp1_sagro	XP_018557863.1 PREDICTED: LOW QUALITY PROTEIN: DELTA-sagatoxin-Srs1a-like [Lates calcarifer]	2040	3049	1585	1728	1053	1356	2140.63	1407.38	1.521	0.0940229
g4425	fez1	fez1_human	XP_018611020.1 PREDICTED: fasciculation and elongation protein zeta-1 [Scleropages formosus]	28	34	28	33	65	66	29.6057	53.0124	0.558467	0.0940547
g31901	ilk	ilk_human	KPP61689.1 hypothetical protein Z043_120187 [Scleropages formosus]	0	6	3	4	16	11	2.59327	9.90768	0.261743	0.0944153
g32165			#N/A	97	138	10	49	7	5	76.7621	22.7837	3.36917	0.0945015
g18552			XP_021474993.1 uncharacterized protein LOC110534449 [Oncorhynchus mykiss]	23	38	31	7	28	8	29.7262	14.0437	2.11669	0.0945221
g4563	ck046	ck046_rat	XP_023666638.1 ARL14 effector protein isoform X2 [Paramormyrops kingsleyae]	103	299	100	87	110	87	152.084	94.6097	1.60749	0.0947064
g9452	a33	a33_plewa	XP_014009594.1 PREDICTED: tripartite motif-containing protein 35-like isoform X1 [Salmo salar]	16	31	43	16	8	18	29.4639	14.0648	2.09487	0.0947862
g32912	rxrga	rxrga_danre	XP_023195821.1 retinoic acid receptor RXR-gamma-B isoform X3 [Xiphophorus maculatus]	23	66	29	30	90	88	36.1375	66.3016	0.545048	0.0949838
g2653	npc2	npc2_danre	XP_006632426.1 PREDICTED: epididymal secretory protein E1 [Lepisosteus oculatus]	2945	5171	2142	2079	1855	2438	3234	2117.99	1.52692	0.0950744
g18738	cahm1	cahm1_human	XP_023654608.1 calcium homeostasis modulator protein 1-like [Paramormyrops kingsleyae]	7	2	15	3	0	1	8.59322	1.46075	5.88275	0.0951278
g39802			#N/A	83	53	110	21	42	59	85.2067	38.9179	2.1894	0.0952218
g7537	peamt	peamt_spiol	XP_017341253.1 PREDICTED: phosphoethanolamine N-methyltransferase 3-like isoform X1 [Ictalurus punctatus]	1482	780	2469	303	645	866	1658.66	578.34	2.86797	0.0952278
g957	dbx1b	dbx1b_danre	XP_013981009.1 PREDICTED: homeobox protein DBX1-B-like [Salmo salar]	24	38	34	55	46	72	31.186	57.2434	0.544796	0.0952561
g18936	grp78	grp78_chick	AAH63946.1 Heat shock protein 5 [Danio rerio]	848	2047	1665	496	1237	1089	1445.98	908.555	1.59152	0.0952818
g19356	evi1	evi1_mouse	XP_019108618.1 PREDICTED: MDS1 and EVI1 complex locus protein EVI1 isoform X1 [Larimichthys crocea]	4	12	3	10	18	21	5.69073	15.8132	0.359871	0.0953256
g21474	cf035	cf035_danre	XP_021166966.1 transmembrane protein 242 [Fundulus heteroclitus]	30	26	37	10	21	13	31.5571	14.432	2.18661	0.0953317
g11636			#N/A	8	21	5	2	2	6	10.2626	3.17691	3.23039	0.0954177
g7322	t106b	t106b_danre	XP_020349153.1 transmembrane protein 106B-like [Oncorhynchus kisutch]	311	358	232	187	220	138	295.74	183.737	1.60959	0.0957017
g13428	rbx1	rbx1_human	XP_016320729.1 PREDICTED: E3 ubiquitin-protein ligase RBX1 [Sinocyclocheilus anshuiensis]	623	1286	827	537	585	566	865.975	562.342	1.53995	0.0957131
g1428	elov2	elov2_human	XP_018596444.1 PREDICTED: elongation of very long chain fatty acids protein 2 [Scleropages formosus]	20	16	12	7	2	9	16.1939	6.00198	2.69809	0.0957137
g36760			XP_023659809.1 putative Polycomb group protein ASXL1 isoform X3 [Paramormyrops kingsleyae]	80	54	130	124	157	153	91.3959	143.409	0.637309	0.095759
g2585	h90a1	h90a1_danre	AWP19820.1 Heat shock protein HSP 90-alpha 1 [Scophthalmus maximus]	298	528	387	238	270	231	389.006	246.856	1.57584	0.0958167
g17747	vsx2	vsx2_oryla	XP_017330942.1 PREDICTED: visual system homeobox 2 isoform X2 [Ictalurus punctatus]	6	11	14	16	25	28	10.1342	22.443	0.451553	0.0958798
g31619	rrp44	rrp44_human	ACI67260.1 Exosome complex exonuclease RRP44 [Salmo salar]	14	5	5	16	12	29	8.54931	18.5686	0.460418	0.0959724
g22859	alpk1	alpk1_human	XP_023657807.1 alpha-protein kinase 1 isoform X1 [Paramormyrops kingsleyae]	9	12	10	8	0	1	10.1443	3.40722	2.9773	0.096008
g20430	cx057	cx057_mouse	XP_020320235.1 uncharacterized protein CXorf57 homolog isoform X3 [Oncorhynchus kisutch]	55	75	27	55	99	114	50.285	86.5335	0.581105	0.0962669
g41128	rdh11	rdh11_human	XP_008291479.1 PREDICTED: retinol dehydrogenase 12 [Stegastes partitus]	6	13	20	2	9	2	12.7769	4.24937	3.00678	0.0963762
g19220	cnn2	cnn2_human	PNI16924.1 CNN2 isoform 1 [Pan troglodytes]	1123	1426	604	1344	1866	1675	1018.67	1611.93	0.631959	0.0963923
g24770	sia4b	sia4b_human	XP_015212527.1 PREDICTED: CMP-N-acetylneuraminate-beta-galactosamide-alpha-2,3-sialyltransferase 1 isoform X1 [Lepisosteus oculatus]	334	518	290	344	172	180	366.104	241.77	1.51427	0.0964541
g10274	apba2	apba2_rat	XP_025055243.1 amyloid-beta A4 precursor protein-binding family A member 2 isoform X5 [Alligator sinensis]	47	92	9	61	93	100	45.0653	82.8458	0.543966	0.0964969
g24730	i14k	i14k_torma	XP_018620937.1 PREDICTED: dispanin subfamily A member 2b-like [Scleropages formosus]	52	67	152	13	44	35	91.5291	29.4158	3.11156	0.0966664
g15201	cj076	cj076_danre	XP_006630937.2 PREDICTED: UPF0668 protein C10orf76 homolog isoform X1 [Lepisosteus oculatus]	40	141	38	24	38	38	65.0945	32.6533	1.99351	0.0966875
g25485	st3a1	st3a1_mouse	KTG40646.1 hypothetical protein cypCar_00031293 [Cyprinus carpio]	5	11	7	4	0	1	7.25178	1.85004	3.91979	0.0966952
g44850	myh10	myh10_bovin	XP_008174212.1 myosin-14-like [Chrysemys picta bellii]	2	4	7	0	1	0	4.29273	0.32056	13.3913	0.0967532
g4197	phs2	phs2_chick	XP_023675342.1 pterin-4-alpha-carbinolamine dehydratase 2 [Paramormyrops kingsleyae]	89	282	114	93	94	98	147.239	95.038	1.54927	0.0967913
g12086	l3bpb	l3bpb_danre	XP_017313122.1 PREDICTED: galectin-3-binding protein isoform X1 [Ictalurus punctatus]	214	564	165	102	197	209	286.213	164.068	1.74448	0.0968414
g12186	vamp2	vamp2_rat	XP_011609760.1 PREDICTED: vesicle-associated membrane protein 2 [Takifugu rubripes]	123	126	79	162	115	255	108.463	174.611	0.621167	0.0970109
g23857	tri16	tri16_mouse	XP_010867062.2 PREDICTED: tripartite motif-containing protein 16-like isoform X1 [Esox lucius]	186	402	189	223	126	97	242.54	155.611	1.55863	0.0971043
g12019	entp2	entp2_mouse	XP_013988230.1 PREDICTED: ectonucleoside triphosphate diphosphohydrolase 2-like isoform X1 [Salmo salar]	35	80	30	24	26	25	44.768	24.9993	1.79077	0.097274
g43202	peca1	peca1_mouse	XP_023124344.1 platelet endothelial cell adhesion molecule-like isoform X2 [Amphiprion ocellaris]	0	0	0	3	0	19	0	6.73236	0	0.0975373
g26645			#N/A	8	28	30	8	11	9	20.9348	9.27632	2.2568	0.0975822
g8096	cbr1	cbr1_human	AAL16062.1 carbonyl reductase [Anguilla japonica]	212	277	186	139	105	161	219.888	134.922	1.62974	0.0976321
g6953	glgc	glgc_frap2	XP_023670601.1 mannose-1-phosphate guanyltransferase-like [Paramormyrops kingsleyae]	87	178	103	61	72	80	116.086	70.2567	1.65231	0.0976531
g815	haox1	haox1_mouse	XP_017546438.1 PREDICTED: hydroxyacid oxidase 1 [Pygocentrus nattereri]	110	149	67	34	70	83	104.939	59.9832	1.74948	0.0978381
g41028			KPP72406.1 ETS domain-containing transcription factor ERF-like [Scleropages formosus]	2	5	9	14	17	12	5.25843	14.414	0.364813	0.0979949
g45449	trrap	trrap_mouse	BAD92726.1 Transformation/transcription domain-associated protein variant, partial [Homo sapiens]	18	11	22	24	28	49	17.693	32.6692	0.54158	0.0981822
g41045	trub1	trub1_human	KPP72818.1 putative tRNA pseudouridine synthase 1 [Scleropages formosus]	41	170	59	33	53	44	80.3332	42.7226	1.88035	0.0983131
g24914	rif1	rif1_human	XP_023694701.1 telomere-associated protein RIF1 [Paramormyrops kingsleyae]	42	84	84	90	135	124	67.7408	114.628	0.590964	0.0983661
g11070	at5g3	at5g3_bovin	KPP77646.1 ATP synthase lipid-binding protein, mitochondrial precursor-like [Scleropages formosus]	1559	2614	2655	1021	1589	1649	2221.59	1389.78	1.59853	0.0987345
g139	atpk	atpk_mouse	XP_003979005.1 PREDICTED: ATP synthase subunit f, mitochondrial [Takifugu rubripes]	318	926	394	391	307	282	500.595	333.215	1.50232	0.0987455
g31115	angl7	angl7_mouse	XP_023649203.1 angiopoietin-related protein 7 [Paramormyrops kingsleyae]	113	121	130	171	231	184	121.402	194.506	0.624152	0.0988963
g25934			#N/A	13	37	28	8	13	14	24.4769	11.3818	2.15053	0.0990493
g9277	jun	jun_chick	ABB99425.1 c-Jun protein [Ctenopharyngodon idella]	1926	1234	2586	1076	799	1111	1990.16	1000.38	1.9894	0.0990699
g27726	wac	wac_human	XP_012709650.1 WW domain-containing adapter protein with coiled-coil [Fundulus heteroclitus]	115	84	96	103	240	149	100.683	160.669	0.626646	0.0991235
g18717	gnpi2	gnpi2_bovin	XP_015264152.1 PREDICTED: glucosamine-6-phosphate isomerase 2 [Gekko japonicus]	115	122	117	243	118	236	117.818	201.541	0.584585	0.099192
g13858	cld11	cld11_bovin	XP_023680143.1 claudin-11-like [Paramormyrops kingsleyae]	37	87	25	34	18	25	45.556	26.3278	1.73034	0.0992681
g14781	elfn1	elfn1_mouse	XP_016425044.1 PREDICTED: protein ELFN1 [Sinocyclocheilus rhinocerous]	6	7	5	3	0	0	5.91573	1.16788	5.06535	0.099414
g27636	un13a	un13a_rat	XP_017552608.1 PREDICTED: protein unc-13 homolog A-like isoform X1 [Pygocentrus nattereri]	4	0	5	0	0	0	3.34947	0	Inf	0.0994573
g39779	rbbp6	rbbp6_mouse	XP_015215913.1 PREDICTED: E3 ubiquitin-protein ligase RBBP6 isoform X1 [Lepisosteus oculatus]	14	11	10	14	29	32	11.8539	24.1181	0.491494	0.0996983
g17128	can2	can2_bovin	XP_019133394.1 PREDICTED: calpain-3 [Larimichthys crocea]	3	13	5	9	21	22	6.26363	16.6785	0.375552	0.0998028
g7019	vw5b1	vw5b1_human	XP_018926170.1 PREDICTED: von Willebrand factor A domain-containing protein 5B1-like [Cyprinus carpio]	2	2	11	3	20	35	5.20661	17.8294	0.292023	0.09984
g9375	mlp3a	mlp3a_mouse	XP_020508715.1 microtubule-associated proteins 1A/1B light chain 3A [Labrus bergylta]	613	987	679	433	359	620	733.35	465.223	1.57634	0.100062
g17130	cstf3	cstf3_human	XP_019954477.1 PREDICTED: cleavage stimulation factor subunit 3 [Paralichthys olivaceus]	30	85	43	70	80	118	48.6996	87.4537	0.556861	0.10007
g5366	sqrd	sqrd_human	XP_013876989.1 PREDICTED: sulfide:quinone oxidoreductase, mitochondrial [Austrofundulus limnaeus]	14	8	20	0	10	5	14.6474	4.66994	3.13652	0.100162
g9044	nsdhl	nsdhl_human	XP_012674868.1 PREDICTED: sterol-4-alpha-carboxylate 3-dehydrogenase, decarboxylating [Clupea harengus]	275	224	343	136	173	203	286.991	167.853	1.70978	0.100218
g15443	dylt3	dylt3_canfa	XP_017550155.1 PREDICTED: dynein light chain Tctex-type 3 [Pygocentrus nattereri]	196	311	155	119	99	180	211.227	130.778	1.61516	0.100395
g35286	plk2	plk2_human	XP_006626871.1 PREDICTED: serine/threonine-protein kinase PLK2 [Lepisosteus oculatus]	16	6	24	0	8	6	16.3468	4.32169	3.78251	0.100436
g12353	pcsk6	pcsk6_human	XP_015198737.1 PREDICTED: proprotein convertase subtilisin/kexin type 6 isoform X1 [Lepisosteus oculatus]	78	110	189	55	73	55	125.84	60.9198	2.06566	0.10049
g16845	tm205	tm205_danre	XP_010873268.1 PREDICTED: transmembrane protein 205 [Esox lucius]	34	55	48	22	34	15	44.4176	23.8565	1.86186	0.100504
g12411	myo1c	myo1c_ranca	XP_018958180.1 PREDICTED: unconventional myosin-Ic-like isoform X2 [Cyprinus carpio]	54	63	56	14	27	52	57.1538	29.3343	1.94836	0.100532
g26187	rs12	rs12_pig	XP_007553020.1 PREDICTED: 40S ribosomal protein S12 [Poecilia formosa]	5468	18082	6674	3992	7567	4899	9121.19	5414.5	1.68459	0.100581
g12200	cl064	cl064_human	XP_018611214.1 PREDICTED: otogelin-like protein [Scleropages formosus]	0	5	7	4	18	14	3.76153	11.4274	0.329167	0.10063
g41478	ppm1a	ppm1a_mouse	KPP58342.1 protein phosphatase 1A-like, partial [Scleropages formosus]	2	3	3	1	16	13	2.61571	9.32553	0.280489	0.100665
g12072	hs90a	hs90a_bovin	BAQ00458.1 heat shock protein HSP 90-alpha 1 [Clarias batrachus]	818	937	1002	640	643	433	916.031	582.08	1.57372	0.100704
g9506	qpct	qpct_mouse	XP_014065859.1 PREDICTED: glutaminyl-peptide cyclotransferase-like [Salmo salar]	569	974	676	247	702	426	711.693	445.95	1.5959	0.100714
g31293			#N/A	4	4	7	9	23	9	5.07832	13.5123	0.375828	0.100737
g9580	hbp1	hbp1_human	XP_023651808.1 HMG box-containing protein 1-like isoform X1 [Paramormyrops kingsleyae]	337	716	305	605	664	837	422.984	693.505	0.609923	0.100839
g10682	evx1	evx1_mouse	XP_023673497.1 homeobox even-skipped homolog protein 1 [Paramormyrops kingsleyae]	4	11	16	2	3	4	10.0599	2.91174	3.45496	0.100847
g6560	lyam2	lyam2_horse	XP_014039642.1 PREDICTED: E-selectin-like [Salmo salar]	4	10	46	0	3	0	20.4754	0.961681	21.2912	0.100965
g6277	m3k4	m3k4_human	XP_023686014.1 mitogen-activated protein kinase kinase kinase 4 isoform X2 [Paramormyrops kingsleyae]	181	393	291	311	512	528	274.564	439.831	0.62425	0.1011
g3720			#N/A	16	48	32	22	6	18	29.8761	15.7594	1.89576	0.101139
g4714	can9	can9_human	XP_024269388.1 calpain-9-like [Oncorhynchus tshawytscha]	3215	2981	2033	2030	1387	1675	2744.2	1725.44	1.59044	0.101187
g4386	pdcd6	pdcd6_human	XP_015251777.1 PREDICTED: programmed cell death protein 6 [Cyprinodon variegatus]	63	83	141	43	51	54	96.0077	48.9031	1.96323	0.101197
g31332			#N/A	74	139	76	43	66	56	91.4558	54.2972	1.68436	0.101462
g16075	map4	map4_human	XP_025766218.1 microtubule-associated protein 4 isoform X8 [Oreochromis niloticus]	42	57	80	19	35	43	59.4499	31.2095	1.90486	0.101463
g25488	assy	assy_danre	XP_016343143.1 PREDICTED: argininosuccinate synthase isoform X2 [Sinocyclocheilus anshuiensis]	118	232	105	184	261	278	142.71	236.713	0.602882	0.101481
g1615	frrs1	frrs1_xenla	XP_020364691.1 putative ferric-chelate reductase 1 isoform X2 [Oncorhynchus kisutch]	79	57	56	40	14	48	65.4474	34.1172	1.91831	0.101497
g22966	ttc26	ttc26_xentr	CDQ58281.1 unnamed protein product [Oncorhynchus mykiss]	58	84	73	120	89	146	70.1132	118.004	0.594161	0.101554
g194	rop1l	rop1l_danre	XP_017571523.1 PREDICTED: ropporin-1-like protein isoform X1 [Pygocentrus nattereri]	42	63	48	32	17	32	49.595	27.2787	1.81809	0.101675
g13261	pcm1	pcm1_xenla	XP_009305421.1 pericentriolar material 1 protein isoform X7 [Danio rerio]	163	267	334	325	395	476	250.736	392.547	0.638741	0.101726
g20904	ak1d1	ak1d1_human	XP_008292774.1 PREDICTED: 3-oxo-5-beta-steroid 4-dehydrogenase-like isoform X1 [Stegastes partitus]	1170	3359	886	888	854	1044	1629.15	925.205	1.76085	0.101925
g8428	pdk2	pdk2_human	XP_023670147.1 pyruvate dehydrogenase (acetyl-transferring) kinase isozyme 2, mitochondrial-like [Paramormyrops kingsleyae]	1993	3278	1628	1431	1222	1668	2195.71	1437.31	1.52766	0.101986
g36813	if2p	if2p_rat	XP_026013351.1 LOW QUALITY PROTEIN: eukaryotic translation initiation factor 5B [Astatotilapia calliptera]	34	22	53	73	48	70	37.8013	64.3061	0.587835	0.102033
g37355			#N/A	13	15	1	0	5	1	9.27769	1.89567	4.89415	0.10216
g18036	bcr	bcr_human	XP_015221791.1 PREDICTED: breakpoint cluster region protein isoform X1 [Lepisosteus oculatus]	0	10	5	18	7	16	4.32211	13.9371	0.310116	0.102278
g13688			XP_021478950.1 nectin-3-like protein isoform X2 [Oncorhynchus mykiss]	6	8	4	2	1	0	5.81445	1.09915	5.28996	0.102286
g286	dgkb	dgkb_mouse	KKF12442.1 Diacylglycerol kinase beta [Larimichthys crocea]	9	31	12	2	8	10	15.6889	6.27174	2.50152	0.102305
g4385			XP_017571490.1 PREDICTED: uncharacterized protein LOC108438274 [Pygocentrus nattereri]	38	69	36	41	16	18	45.2822	26.3616	1.71773	0.102637
g6289	vp13d	vp13d_human	XP_013990714.1 PREDICTED: vacuolar protein sorting-associated protein 13D isoform X3 [Salmo salar]	232	350	356	244	499	732	306.776	469.326	0.653653	0.102647
g10829	cyt	cyt_cotja	XP_023650863.1 cathepsin F-like [Paramormyrops kingsleyae]	345	491	275	198	176	308	358.221	223.702	1.60133	0.102815
g6094			XP_018595181.1 PREDICTED: uncharacterized protein LOC108926751 [Scleropages formosus]	1220	2354	903	801	967	1031	1399.18	923.752	1.51467	0.102838
g19047	try1	try1_salsa	BAI59110.1 trypsinogen [Anguilla japonica]	26	44	0	3	4	8	21.4054	4.79306	4.46591	0.102889
g16876	ddx27	ddx27_mouse	XP_010879036.1 PREDICTED: probable ATP-dependent RNA helicase DDX27 [Esox lucius]	475	869	488	622	1135	1066	581.196	918.173	0.632992	0.10304
g30323	aldh2	aldh2_rat	XP_014012867.1 PREDICTED: aldehyde dehydrogenase, mitochondrial-like [Salmo salar]	111	116	140	66	75	74	122.901	71.4076	1.72111	0.103092
g13255	magi3	magi3_xentr	XP_023690725.1 LOW QUALITY PROTEIN: membrane-associated guanylate kinase, WW and PDZ domain-containing protein 3-like [Paramormyrops kingsleyae]	5	0	0	2	10	10	1.96397	6.91286	0.284103	0.103131
g19407	pua1b	pua1b_salsa	XP_006632513.1 PREDICTED: adenylosuccinate synthetase isozyme 1 [Lepisosteus oculatus]	2440	2879	3116	1515	2168	1618	2799.02	1758.61	1.5916	0.103151
g11737	noxo1	noxo1_mouse	XP_023279050.1 NADPH oxidase organizer 1-like [Seriola lalandi dorsalis]	27	89	180	11	39	15	97.2642	21.1771	4.59289	0.103191
g11160	mrc1l	mrc1l_human	XP_016411836.1 PREDICTED: macrophage mannose receptor 1-like [Sinocyclocheilus rhinocerous]	217	527	327	310	170	165	335.596	223.5	1.50155	0.10322
g24815	nck1	nck1_human	CBN82003.1 Cytoplasmic protein NCK1 [Dicentrarchus labrax]	9	3	10	1	2	2	7.85488	1.61615	4.86025	0.103569
g28301	ddx11	ddx11_mouse	XP_023652329.1 ATP-dependent DNA helicase DDX11 isoform X2 [Paramormyrops kingsleyae]	1	1	7	3	15	12	3.1368	9.49069	0.330513	0.103585
g7507	pthd2	pthd2_human	XP_018599486.1 PREDICTED: protein dispatched homolog 3 isoform X1 [Scleropages formosus]	4	9	9	11	24	18	7.06154	17.2473	0.409429	0.1036
g18859			XP_023849212.1 peripheral myelin protein 22 [Salvelinus alpinus]	101	219	99	90	70	87	130.592	82.9551	1.57425	0.103613
g27161	p66a	p66a_human	XP_026201491.1 transcriptional repressor p66-alpha isoform X2 [Anabas testudineus]	0	3	1	5	8	7	1.1188	6.56102	0.170523	0.103653
g14017			#N/A	44	41	54	78	61	98	46.9182	78.6201	0.596771	0.103721
g5117	p2ry1	p2ry1_chick	XP_010864466.1 PREDICTED: P2Y purinoceptor 1 [Esox lucius]	8	8	12	9	28	26	9.44532	20.0939	0.470059	0.10377
g9717	vas1	vas1_bovin	XP_018600084.1 PREDICTED: V-type proton ATPase subunit S1-like isoform X2 [Scleropages formosus]	6	5	2	16	8	13	4.33998	12.6005	0.344431	0.103791
g22727	rb	rb_chick	NP_001167086.1 retinoblastoma-associated protein [Salmo salar]	62	140	72	29	59	68	85.5741	50.1176	1.70747	0.103943
g5001	tap1	tap1_gorgo	XP_018595212.1 PREDICTED: antigen peptide transporter 1 [Scleropages formosus]	118	189	113	153	184	330	134.617	215.191	0.62557	0.104077
g26636	id2	id2_xentr	XP_023698241.1 DNA-binding protein inhibitor ID-3 [Paramormyrops kingsleyae]	340	1341	523	379	398	411	660.685	395.494	1.67053	0.104157
g39983			#N/A	19	31	17	1	15	13	21.3951	9.00497	2.37592	0.104455
g20914	amot	amot_mouse	XP_018584090.1 PREDICTED: angiomotin-like [Scleropages formosus]	282	706	346	602	730	727	413.419	681.279	0.606828	0.104608
g7633			#N/A	2	31	19	4	4	8	15.4289	5.18235	2.97721	0.104679
g20661	pygl	pygl_sheep	XP_020514230.1 glycogen phosphorylase, liver form-like [Labrus bergylta]	415	314	483	155	260	326	414.669	239.161	1.73385	0.104682
g22619			#N/A	16	68	68	15	31	22	47.7675	22.2199	2.14977	0.104849
g9431	grn	grn_human	XP_018544989.1 PREDICTED: granulins [Lates calcarifer]	83	193	138	31	83	130	130.778	76.7473	1.70401	0.104942
g1437			#N/A	4	29	5	3	1	3	10.7265	2.36704	4.53161	0.104995
g11010	calrl	calrl_pig	XP_018616046.1 PREDICTED: calcitonin gene-related peptide type 1 receptor-like [Scleropages formosus]	93	103	140	44	67	85	112.523	63.5002	1.77202	0.105098
g27550	rir1	rir1_danre	XP_006627910.1 PREDICTED: ribonucleoside-diphosphate reductase large subunit isoform X1 [Lepisosteus oculatus]	127	147	127	107	289	241	132.448	204.877	0.646472	0.105324
g463	tm45a	tm45a_human	XP_018605409.1 PREDICTED: transmembrane protein 45A isoform X1 [Scleropages formosus]	28	21	34	9	4	26	28.4327	12.4004	2.29288	0.105461
g33202	fbxl3	fbxl3_human	XP_026074289.1 F-box/LRR-repeat protein 3-like [Carassius auratus]	20	7	15	11	43	36	14.9714	28.6095	0.523302	0.105609
g11564	ndua4	ndua4_danre	XP_008281805.1 PREDICTED: NADH dehydrogenase [ubiquinone] 1 alpha subcomplex subunit 4 [Stegastes partitus]	803	1291	537	584	592	469	834.808	554.474	1.50559	0.10562
g9758	c1glt	c1glt_human	XP_015213646.1 PREDICTED: glycoprotein-N-acetylgalactosamine 3-beta-galactosyltransferase 1 [Lepisosteus oculatus]	117	152	111	82	118	24	124.101	76.7771	1.61638	0.105781
g22146	zn300	zn300_human	XP_023695678.1 uncharacterized protein LOC111858282 [Paramormyrops kingsleyae]	103	92	148	67	64	70	116.498	67.0993	1.73621	0.105868
g22079			XP_007258112.2 zona pellucida sperm-binding protein 3-like [Astyanax mexicanus]	6	4	5	2	0	0	5.15258	0.778588	6.61786	0.105936
g7219	vma21	vma21_danre	XP_023698559.1 vacuolar ATPase assembly integral membrane protein VMA21 [Paramormyrops kingsleyae]	102	250	112	80	97	99	143.494	91.2317	1.57285	0.106067
g31883			KTF79555.1 hypothetical protein cypCar_00046600 [Cyprinus carpio]	8	12	9	25	30	9	9.39586	21.985	0.427377	0.106208
g17331	entp2	entp2_mouse	XP_022623725.1 ectonucleoside triphosphate diphosphohydrolase 2-like [Seriola dumerili]	310	270	189	151	151	168	257.669	156.39	1.64761	0.106241
g18782	arl4a	arl4a_rat	XP_006803433.1 PREDICTED: ADP-ribosylation factor-like protein 4A-like isoform X1 [Neolamprologus brichardi]	163	172	140	73	124	87	157.571	93.6474	1.6826	0.106313
g37827	ep400	ep400_human	XP_026042176.1 E1A-binding protein p400 isoform X1 [Astatotilapia calliptera]	6	2	9	7	19	18	6.06646	14.0873	0.430633	0.106387
g4548	ip6k2	ip6k2_rabit	XP_018612277.1 PREDICTED: inositol hexakisphosphate kinase 2-like [Scleropages formosus]	217	372	340	232	194	145	300.79	194.971	1.54275	0.106467
g17328	geph	geph_mouse	XP_007255540.1 gephyrin isoform X1 [Astyanax mexicanus]	5	7	7	11	30	9	6.23425	16.5349	0.377037	0.106487
g40409	mob2	mob2_mouse	KPP63529.1 MOB kinase activator 2-like [Scleropages formosus]	62	142	80	28	84	51	88.9281	52.7635	1.68541	0.10654
g10390	reln	reln_chick	XP_023133689.1 reelin isoform X3 [Amphiprion ocellaris]	1	7	9	14	17	13	5.3744	14.7069	0.365434	0.106693
g8337	cnpy1	cnpy1_danre	KPP60575.1 MIR-interacting saposin-like protein precursor-like [Scleropages formosus]	483	1608	354	394	222	419	724.667	347.258	2.08683	0.106701
g19556	vate1	vate1_human	XP_022605681.1 V-type proton ATPase subunit E 1-like [Seriola dumerili]	489	809	404	280	363	416	541.557	347.198	1.55979	0.10672
g5710			XP_012679353.1 PREDICTED: uncharacterized protein LOC105897051 [Clupea harengus]	18	99	42	20	27	27	47.1917	24.3484	1.93818	0.106769
g18824	stox2	stox2_human	XP_006630029.2 PREDICTED: storkhead-box protein 2 isoform X1 [Lepisosteus oculatus]	26	28	26	27	83	44	26.5825	50.0036	0.531611	0.106776
g33520			XP_024257689.1 butyrophilin subfamily 2 member A1-like isoform X2 [Oncorhynchus tshawytscha]	2	0	0	12	0	8	0.785586	7.01447	0.111995	0.106784
g11130	sc6a6	sc6a6_bovin	BAM11116.1 solute carrier family 6 (neurotransmitter transporter, taurine), member 6 [Anguilla japonica]	307	183	272	46	180	168	263.879	124.81	2.11424	0.106889
g5208	pi5l1	pi5l1_bovin	XP_006640846.2 PREDICTED: phosphatidylinositol 4-phosphate 5-kinase-like protein 1 isoform X2 [Lepisosteus oculatus]	53	42	53	25	22	32	50.352	26.1564	1.92503	0.106897
g8689	mmp13	mmp13_human	XP_018604087.1 PREDICTED: collagenase 3-like [Scleropages formosus]	16	4	29	2	0	9	17.6164	3.41439	5.15944	0.106909
g24156	ten3	ten3_danre	XP_024254081.1 LOW QUALITY PROTEIN: teneurin-3-like, partial [Oncorhynchus tshawytscha]	4	4	15	8	28	19	7.9236	17.6545	0.448814	0.106943
g18398			#N/A	311	884	270	706	747	798	443.06	748.008	0.592319	0.106996
g11030	pa2g3	pa2g3_human	XP_023664049.1 group 3 secretory phospholipase A2-like [Paramormyrops kingsleyae]	37	32	141	10	16	13	72.8216	12.8292	5.67625	0.106998
g44662	rn121	rn121_human	AAH09672.2 RNF121 protein, partial [Homo sapiens]	46	37	47	66	65	91	44.1966	73.1807	0.603938	0.107065
g9155	otosp	otosp_mouse	XP_018608662.1 PREDICTED: otospiralin-like [Scleropages formosus]	1	4	11	1	0	0	5.32258	0.389294	13.6724	0.107257
g32886			#N/A	14	18	22	39	28	37	17.9025	34.9942	0.511584	0.107386
g27521	diap1	diap1_human	KTF78023.1 hypothetical protein cypCar_00033907, partial [Cyprinus carpio]	16	33	13	27	38	52	19.3028	37.9213	0.509024	0.107405
g7054	adcl1	adcl1_mouse	KPP64287.1 neutral cholesterol ester hydrolase 1-like [Scleropages formosus]	35	37	80	28	19	18	51.6127	22.2625	2.31837	0.107545
g14401	pctl	pctl_mouse	XP_014055174.1 PREDICTED: PCTP-like protein [Salmo salar]	802	923	744	667	423	459	814.425	529.682	1.53757	0.107663
g8995	scub2	scub2_danre	XP_016421461.1 PREDICTED: signal peptide, CUB and EGF-like domain-containing protein 2 [Sinocyclocheilus rhinocerous]	85	189	83	156	189	223	110.985	186.625	0.594696	0.107717
g2458	rgs11	rgs11_human	AUG68972.1 regulator of G-protein signaling 11 [Amia calva]	6	3	13	1	0	4	7.74349	1.56076	4.96135	0.107732
g45653			#N/A	5	9	4	0	2	1	5.67604	0.933988	6.0772	0.107788
g30781	odo1	odo1_bovin	XP_026099866.1 2-oxoglutarate dehydrogenase, mitochondrial-like isoform X2 [Carassius auratus]	23	42	25	6	23	14	28.6098	13.8088	2.07185	0.107846
g22073	brsk1	brsk1_mouse	XP_021454133.1 serine/threonine-protein kinase BRSK1-like [Oncorhynchus mykiss]	15	5	3	17	9	37	8.23078	20.3391	0.404677	0.107848
g4591	s45a1	s45a1_mouse	XP_021425526.1 proton-associated sugar transporter A-like isoform X1 [Oncorhynchus mykiss]	0	4	3	6	6	14	2.0845	8.35927	0.249365	0.107864
g5946	cld23	cld23_mouse	AWP15058.1 putative claudin-23-like [Scophthalmus maximus]	1034	973	1100	834	494	628	1044.89	666.949	1.56667	0.108183
g7154	per2	per2_human	XP_018609152.1 PREDICTED: period circadian protein homolog 2-like [Scleropages formosus]	46	112	85	48	44	46	76.7903	46.2627	1.65988	0.10825
g23629			#N/A	18	25	30	3	9	21	24.0996	10.2031	2.36198	0.108271
g20706	srf	srf_human	XP_021435775.1 serum response factor-like isoform X1 [Oncorhynchus mykiss]	8	39	8	7	1	8	15.9085	5.38856	2.95227	0.108325
g3394	cobl	cobl_mouse	XP_021412842.1 protein cordon-bleu-like isoform X7 [Oncorhynchus mykiss]	349	509	479	283	218	330	436.926	276.699	1.57907	0.108326
g18700	f261	f261_rat	XP_006625633.1 PREDICTED: 6-phosphofructo-2-kinase/fructose-2,6-bisphosphatase-like isoform X6 [Lepisosteus oculatus]	36	38	40	62	67	68	38.0334	65.5287	0.580409	0.10837
g23001			XP_023690047.1 uncharacterized protein LOC111855352, partial [Paramormyrops kingsleyae]	1	0	0	5	7	0	0.392793	4.19039	0.0937366	0.108454
g10825	b3gn2	b3gn2_mouse	XP_013984592.1 PREDICTED: N-acetyllactosaminide beta-1,3-N-acetylglucosaminyltransferase 2-like [Salmo salar]	39	57	63	39	25	22	52.2252	29.6396	1.76201	0.108678
g2802	gas1	gas1_mouse	XP_015198914.1 PREDICTED: growth arrest-specific protein 1-like [Lepisosteus oculatus]	134	158	155	174	230	300	147.954	229.326	0.645168	0.108728
g30495	int2	int2_mouse	XP_013881992.1 PREDICTED: LOW QUALITY PROTEIN: integrator complex subunit 2 [Austrofundulus limnaeus]	4	6	16	11	26	22	8.78802	19.0599	0.461074	0.10882
g32663			XP_023647147.1 SRSF protein kinase 2-like isoform X6 [Paramormyrops kingsleyae]	6	21	6	0	7	3	9.83272	3.12252	3.14897	0.108913
g15178	cox6a	cox6a_oncmy	XP_006805479.1 PREDICTED: cytochrome c oxidase subunit 6A1, mitochondrial-like [Neolamprologus brichardi]	2109	5210	2172	1891	2105	2004	2926.22	1997.84	1.46469	0.109044
g1905	gilt	gilt_human	ALB00668.1 GILT-1 [Anguilla japonica]	148	121	101	202	180	205	124.835	196.376	0.635695	0.109045
g32641	huti	huti_danre	XP_018595018.1 PREDICTED: probable imidazolonepropionase [Scleropages formosus]	5	5	9	16	18	13	6.43681	15.8061	0.407237	0.109174
g4612	kbtb3	kbtb3_mouse	KPP66403.1 kelch repeat and BTB domain-containing protein 3-like [Scleropages formosus]	8	6	1	17	15	8	5.02429	13.7693	0.36489	0.109218
g42023			#N/A	10	9	13	2	4	4	10.8409	3.2323	3.35394	0.109256
g36224	grp78	grp78_xenla	XP_018518448.1 PREDICTED: LOW QUALITY PROTEIN: 78 kDa glucose-regulated protein [Lates calcarifer]	5	3	1	0	0	0	3.08277	0	Inf	0.109363
g7942	ci041	ci041_mouse	XP_018615531.1 PREDICTED: carnosine N-methyltransferase isoform X1 [Scleropages formosus]	2260	5380	3739	637	2029	3908	3586.1	2042.92	1.75538	0.109439
g18490	rl27	rl27_ictpu	ABW04123.1 60S ribosomal protein L27 [Epinephelus coioides]	3796	12097	5702	2574	6465	3068	6596.26	3972.98	1.66028	0.109526
g15305	taf4	taf4_human	XP_015220214.1 PREDICTED: transcription initiation factor TFIID subunit 4 [Lepisosteus oculatus]	127	226	131	191	256	312	153.966	247.793	0.62135	0.109693
g40663	ung	ung_human	XP_006640276.1 PREDICTED: uracil-DNA glycosylase [Lepisosteus oculatus]	10	8	4	1	1	3	7.38562	1.58846	4.64956	0.109966
g26760			#N/A	15	5	18	7	1	5	13.5657	4.50995	3.00794	0.110017
g28869	sbno1	sbno1_chick	KPP62592.1 protein strawberry notch1-like [Scleropages formosus]	30	24	31	25	62	65	28.9144	48.6435	0.594415	0.110036
g20535	acy3b	acy3b_danre	XP_023650048.1 N-acyl-aromatic-L-amino acid amidohydrolase (carboxylate-forming) B-like isoform X4 [Paramormyrops kingsleyae]	30	36	30	36	53	80	31.6113	54.4337	0.580731	0.110169
g21966	fdft	fdft_mouse	XP_015194553.1 PREDICTED: squalene synthase isoform X1 [Lepisosteus oculatus]	1013	792	1109	592	516	730	993.797	609.664	1.63007	0.110224
g38516	thoc4	thoc4_bovin	XP_006247987.1 PREDICTED: THO complex subunit 4 isoform X1 [Rattus norvegicus]	3	22	8	1	6	3	9.62004	3.19126	3.0145	0.110271
g1012	phipl	phipl_danre	XP_023686560.1 phytanoyl-CoA hydroxylase-interacting protein-like isoform X1 [Paramormyrops kingsleyae]	8	10	0	2	0	1	5.68616	1.07146	5.30695	0.110274
g2333	lamb1	lamb1_human	XP_012678197.1 PREDICTED: laminin subunit beta-1 [Clupea harengus]	1688	2974	2848	2988	4455	3945	2432.48	3746.67	0.649239	0.110277
g7459	rbp10	rbp10_danre	XP_016391330.1 PREDICTED: LOW QUALITY PROTEIN: ran-binding protein 10-like [Sinocyclocheilus rhinocerous]	31	54	26	12	16	28	35.1603	18.0008	1.95327	0.110331
g14460			XP_015207919.1 PREDICTED: proline and serine-rich protein 2 [Lepisosteus oculatus]	82	265	92	77	85	90	132.341	83.5813	1.58338	0.110585
g8023	t53i1	t53i1_mouse	ACH85326.1 tumor protein p53 inducible nuclear protein 2-like, partial [Salmo salar]	485	862	573	311	397	495	613.574	393.302	1.56006	0.110621
g31427	abca1	abca1_mouse	XP_023676681.1 ATP-binding cassette sub-family A member 1 isoform X2 [Paramormyrops kingsleyae]	249	636	319	669	407	771	373.047	616.706	0.604903	0.110639
g43137	xrn1	xrn1_mouse	XP_026062220.1 5'-3' exoribonuclease 1-like isoform X1 [Carassius auratus]	1	1	5	2	8	18	2.42548	8.61468	0.281551	0.110695
g10971	sp130	sp130_chick	XP_023672462.1 histone deacetylase complex subunit SAP130 isoform X1 [Paramormyrops kingsleyae]	17	15	37	23	46	58	23.6526	40.6858	0.581348	0.110851
g20224	perq1	perq1_mouse	XP_018600018.1 PREDICTED: PERQ amino acid-rich with GYF domain-containing protein 1-like isoform X2 [Scleropages formosus]	47	65	60	54	111	120	56.3357	91.7481	0.614025	0.110877
g13989	sl9a7	sl9a7_mouse	XP_017562583.1 PREDICTED: sodium/hydrogen exchanger 6 isoform X2 [Pygocentrus nattereri]	149	283	134	264	400	218	178.174	294.843	0.604303	0.110932
g10581	olig3	olig3_mouse	NP_001268317.1 IL-22 binding protein precursor [Oncorhynchus mykiss]	263	298	389	168	174	246	317.462	193.224	1.64297	0.111006
g18674	ubq9	ubq9_arath	NP_001297819.1 polyubiquitin-like [Esox lucius]	11	2	17	77	15	37	10.8757	45.6201	0.238397	0.111198
g4981	oat	oat_bovin	XP_023686688.1 ornithine aminotransferase, mitochondrial [Paramormyrops kingsleyae]	193	439	138	158	185	103	236.563	150.977	1.56688	0.111322
g13118	rhg29	rhg29_danre	XP_021413140.1 GEM-interacting protein-like isoform X1 [Oncorhynchus mykiss]	61	59	59	29	53	17	59.9528	33.258	1.80266	0.111525
g8427	bach	bach_rat	XP_018959934.1 PREDICTED: cytosolic acyl coenzyme A thioester hydrolase isoform X1 [Cyprinus carpio]	185	235	149	140	132	74	185.44	118.487	1.56506	0.111639
g44208	eps15	eps15_human	#N/A	3	0	8	3	16	14	4.02366	10.397	0.387003	0.111722
g3320	jdp2	jdp2_human	KPP62706.1 jun dimerization protein 2-like [Scleropages formosus]	15	72	46	30	22	10	40.5677	21.6598	1.87295	0.111729
g9631	bmal1	bmal1_spaga	XP_018606841.1 PREDICTED: aryl hydrocarbon receptor nuclear translocator-like protein 1 isoform X1 [Scleropages formosus]	12	22	12	23	16	52	14.5778	29.3118	0.497336	0.11199
g15182			XP_024003282.1 inner centromere protein A-like [Salvelinus alpinus]	28	108	90	26	33	60	70.4808	38.2722	1.84157	0.112059
g23503	sdk1	sdk1_human	KPP73536.1 hypothetical protein Z043_107373, partial [Scleropages formosus]	19	11	13	15	29	42	14.8848	27.4361	0.542528	0.1122
g35021	sf3b2	sf3b2_human	XP_016393564.1 PREDICTED: splicing factor 3B subunit 2 [Sinocyclocheilus rhinocerous]	26	54	32	43	96	54	35.3303	63.3283	0.557892	0.112331
g18469	fus	fus_bovin	CDQ76799.1 unnamed protein product [Oncorhynchus mykiss]	59	239	90	44	58	96	115.981	63.8367	1.81684	0.112332
g21444			#N/A	29	60	87	23	40	19	57.5963	27.3407	2.10662	0.112392
g28486	ago1	ago1_mouse	XP_013805838.1 PREDICTED: LOW QUALITY PROTEIN: protein argonaute-1-like [Apteryx australis mantelli]	3	2	5	1	18	16	3.46544	10.8453	0.319535	0.112431
g24049			KKF25998.1 Adenylate kinase isoenzyme 1, partial [Larimichthys crocea]	3	3	3	0	0	0	3.0085	0	Inf	0.11244
g31205	rbms1	rbms1_human	XP_012691926.1 PREDICTED: RNA-binding motif, single-stranded-interacting protein 1-like isoform X1 [Clupea harengus]	49	36	31	31	78	90	39.4301	63.4299	0.621632	0.112499
g12677	gga1	gga1_mouse	XP_006637165.1 PREDICTED: ADP-ribosylation factor-binding protein GGA2 isoform X1 [Lepisosteus oculatus]	320	277	291	166	169	215	299.654	181.764	1.64859	0.112631
g440	cc043	cc043_human	XP_006637833.1 PREDICTED: single-pass membrane and coiled-coil domain-containing protein 1 [Lepisosteus oculatus]	29	42	53	11	41	10	40.925	20.3539	2.01067	0.112737
g18396	vdra	vdra_danre	XP_024268666.1 vitamin D3 receptor A isoform X1 [Oncorhynchus tshawytscha]	49	84	32	38	144	126	51.996	97.8551	0.531357	0.112857
g12689	pi5l1	pi5l1_bovin	XP_020321828.1 phosphatidylinositol 4-phosphate 5-kinase-like protein 1 [Oncorhynchus kisutch]	20	8	11	6	5	3	13.8032	4.81717	2.86541	0.112878
g14616	yif1b	yif1b_danre	XP_012693804.1 PREDICTED: protein YIF1B isoform X1 [Clupea harengus]	43	108	56	29	31	56	64.2802	37.6275	1.70833	0.112911
g14373	gima8	gima8_human	XP_021445672.1 uncharacterized protein LOC110509051 [Oncorhynchus mykiss]	6	9	4	8	24	15	6.06883	15.2008	0.399244	0.112936
g24685	rn126	rn126_xentr	XP_023700013.1 E3 ubiquitin-protein ligase RNF126 [Paramormyrops kingsleyae]	37	195	105	30	83	46	101.482	51.7572	1.96073	0.113005
g2619	bkrb2	bkrb2_rat	XP_017546429.1 PREDICTED: B2 bradykinin receptor-like [Pygocentrus nattereri]	1	2	10	0	0	0	4.45816	0	Inf	0.113053
g11193	dpep1	dpep1_bovin	AWP01464.1 putative dipeptidase 1-like [Scophthalmus maximus]	27	17	11	7	6	10	18.8422	7.57709	2.48673	0.113309
g30801	mol2a	mol2a_mouse	AAH67183.1 MOB1, Mps One Binder kinase activator-like 2A (yeast) [Danio rerio]	1	11	6	1	1	1	5.32495	1.00272	5.31049	0.113384
g22988	tbc17	tbc17_human	KPP58337.1 hypothetical protein Z043_123844 [Scleropages formosus]	26	60	36	7	26	30	38.2793	19.8456	1.92885	0.113549
g38871	smc4	smc4_xenla	XP_026138837.1 structural maintenance of chromosomes protein 4-like [Carassius auratus]	75	108	104	127	181	150	93.9213	151.392	0.620385	0.113567
g19946	naa15	naa15_ponab	XP_022595664.1 N-alpha-acetyltransferase 15, NatA auxiliary subunit [Seriola dumerili]	67	249	87	55	64	95	120.6	69.7494	1.72905	0.113811
g22256	ppckc	ppckc_chick	XP_006639722.1 PREDICTED: phosphoenolpyruvate carboxykinase, cytosolic [GTP] [Lepisosteus oculatus]	216	1221	497	383	160	285	572.206	283.856	2.01583	0.113811
g14312	cld5	cld5_rat	XP_026200029.1 claudin-5 [Anabas testudineus]	275	375	218	129	174	234	280.945	174.527	1.60975	0.113839
g27141	rdhe2	rdhe2_human	XP_018613332.1 PREDICTED: epidermal retinol dehydrogenase 2-like isoform X2 [Scleropages formosus]	259	425	135	115	211	178	257.859	164.537	1.56718	0.11401
g27865	ten2	ten2_human	XP_026186408.1 teneurin-2 isoform X2 [Mastacembelus armatus]	0	0	0	2	3	4	0	2.91174	0	0.114096
g19812	cp110	cp110_mouse	XP_014910958.1 PREDICTED: uncharacterized protein LOC106961626 isoform X1 [Poecilia latipinna]	105	229	104	105	79	79	136.485	89.3367	1.52776	0.114142
g20893	kcnq5	kcnq5_human	XP_014058859.1 PREDICTED: potassium voltage-gated channel subfamily KQT member 5-like isoform X1 [Salmo salar]	8	4	5	2	0	1	5.93817	1.07146	5.54215	0.114185
g10269	tppc1	tppc1_mouse	XP_023653240.1 trafficking protein particle complex subunit 1 [Paramormyrops kingsleyae]	284	658	393	278	316	241	418.71	280.102	1.49485	0.114229
g6858	rgs6	rgs6_human	XP_017548069.1 PREDICTED: regulator of G-protein signaling 6-like isoform X2 [Pygocentrus nattereri]	3	9	10	11	10	31	7.02441	16.5667	0.424007	0.114279
g701	tnr22	tnr22_mouse	XP_014017166.1 PREDICTED: tumor necrosis factor receptor superfamily member 10A-like isoform X2 [Salmo salar]	298	301	313	259	93	206	304.943	190.97	1.59681	0.114326
g30459			XP_018608990.1 PREDICTED: serine/arginine-rich splicing factor 11-like isoform X1 [Scleropages formosus]	65	81	101	75	189	133	82.0581	128.734	0.637422	0.114527
g14335	tor2a	tor2a_mouse	KPP61318.1 torsin-2A-like [Scleropages formosus]	101	117	87	47	61	71	100.377	58.6446	1.71162	0.114708
g1766	hxadb	hxadb_danre	AEE90156.1 Homeobox A13b [Anguilla anguilla]	11	6	32	2	4	4	17.2281	3.2323	5.33	0.114716
g11493	ttc7b	ttc7b_human	XP_016392683.1 PREDICTED: LOW QUALITY PROTEIN: tetratricopeptide repeat protein 7A-like [Sinocyclocheilus rhinocerous]	10	24	27	21	44	49	19.6359	36.6303	0.536056	0.114752
g13930	dln1	dln1_mouse	XP_023696997.1 SKI/DACH domain-containing protein 1-like [Paramormyrops kingsleyae]	531	616	420	746	623	1016	514.649	787.675	0.653377	0.114757
g23090			#N/A	36	54	14	62	43	75	32.8564	59.8854	0.548654	0.114881
g5217	ca2d3	ca2d3_human	XP_026188581.1 voltage-dependent calcium channel subunit alpha-2/delta-3-like [Mastacembelus armatus]	13	9	2	11	24	20	8.10706	17.833	0.454609	0.114948
g29041			#N/A	12	19	2	9	31	30	10.2581	22.227	0.461514	0.115
g28527	aqr	aqr_human	XP_015206361.1 PREDICTED: intron-binding protein aquarius [Lepisosteus oculatus]	12	18	24	17	33	53	17.8282	32.7184	0.544898	0.115227
g19443	zdhc5	zdhc5_mouse	KPP73624.1 zinc finger, DHHC-type containing 5a-like [Scleropages formosus]	88	232	240	282	246	340	178.941	288.214	0.620861	0.115426
g22898			#N/A	58	63	45	88	85	101	54.8127	91.0851	0.601775	0.11547
g40554			XP_006630843.1 PREDICTED: structural maintenance of chromosomes protein 3 [Lepisosteus oculatus]	5	5	8	7	18	20	6.08115	14.3525	0.4237	0.115609
g19512	gga2	gga2_mouse	XP_023670407.1 ADP-ribosylation factor-binding protein GGA1 [Paramormyrops kingsleyae]	124	241	148	257	216	324	162.65	264.179	0.615682	0.115631
g14800	gpx4	gpx4_calja	ACN78879.1 glutathione peroxidase 4 [Anguilla japonica]	7740	10918	2931	4263	3223	4298	6859.99	3951.47	1.73606	0.115688
g3208	cdhr2	cdhr2_human	XP_023690381.1 cadherin-related family member 2 [Paramormyrops kingsleyae]	39	27	8	2	7	12	25.0325	6.53692	3.82941	0.11569
g23533	tau	tau_speci	CAG03020.1 unnamed protein product, partial [Tetraodon nigroviridis]	15	30	22	42	19	62	21.3479	40.5988	0.525825	0.11571
g26341	nrcam	nrcam_human	XP_026065259.1 neuronal cell adhesion molecule-like [Carassius auratus]	0	1	2	6	1	10	0.965701	5.585	0.17291	0.115758
g15163	hsf1	hsf1_chick	XP_012674125.1 PREDICTED: heat shock factor protein 4 [Clupea harengus]	100	142	83	214	129	171	104.921	174.742	0.600437	0.115796
g4456	actn2	actn2_mouse	XP_009871182.1 PREDICTED: alpha-actinin-2 isoform X1 [Apaloderma vittatum]	89	309	76	277	182	328	140.592	262.237	0.536128	0.115866
g7176	nhs	nhs_human	XP_015219417.1 PREDICTED: Nance-Horan syndrome protein isoform X4 [Lepisosteus oculatus]	86	206	103	172	142	305	122.816	201.803	0.608593	0.11598
g3663			AJA40855.1 interleukin-12 receptor beta-2 [Oncorhynchus mykiss]	1	6	8	1	1	0	4.76436	0.709855	6.71174	0.116011
g25440			XP_023676571.1 granulocyte colony-stimulating factor isoform X1 [Paramormyrops kingsleyae]	9	5	3	1	2	0	5.87402	1.03042	5.70064	0.11608
g43357	mtss1	mtss1_mouse	XP_018597827.1 PREDICTED: metastasis suppressor protein 1-like isoform X2 [Scleropages formosus]	3	0	0	1	10	6	1.17838	5.3521	0.220171	0.116117
g34371	smce1	smce1_mouse	XP_021423689.1 SWI/SNF-related matrix-associated actin-dependent regulator of chromatin subfamily E member 1-like isoform X1 [Oncorhynchus mykiss]	10	8	13	22	26	18	10.5866	22.1706	0.477504	0.1165
g33343	btd	btd_rat	XP_023673427.1 biotinidase isoform X1 [Paramormyrops kingsleyae]	19	44	24	3	31	6	27.1917	12.8625	2.11403	0.116613
g8525	mia	mia_bovin	XP_018610747.1 PREDICTED: melanoma-derived growth regulatory protein [Scleropages formosus]	27	13	16	6	10	8	19.6029	7.88431	2.48632	0.116842
g14938	ca096	ca096_human	XP_017552080.1 PREDICTED: centriole, cilia and spindle-associated protein [Pygocentrus nattereri]	23	40	9	13	11	9	22.4104	11.2228	1.99687	0.116938
g4834			#N/A	44	59	37	91	57	86	45.4508	78.8843	0.576171	0.117124
g15816	rergl	rergl_danre	XP_017568610.1 PREDICTED: ras-related and estrogen-regulated growth inhibitor-like protein [Pygocentrus nattereri]	14	63	18	36	65	65	27.927	53.8874	0.518247	0.117181
g11855	stk3	stk3_danre	XP_018618611.1 PREDICTED: serine/threonine-protein kinase 3 [Scleropages formosus]	68	251	74	41	74	78	116.878	62.5262	1.86927	0.11737
g20152	kcnk1	kcnk1_cavpo	XP_023686085.1 potassium channel subfamily K member 1 [Paramormyrops kingsleyae]	150	207	113	93	101	91	151.765	95.2319	1.59364	0.11748
g2159	ets2	ets2_chick	XP_024249641.1 protein C-ets-2-like [Oncorhynchus tshawytscha]	272	309	308	214	138	202	294.987	186.705	1.57996	0.117527
g3829	vath	vath_bovin	XP_006634089.1 PREDICTED: V-type proton ATPase subunit H isoform X1 [Lepisosteus oculatus]	848	1038	554	459	536	553	794.172	512.462	1.54972	0.11761
g3715	lpar6	lpar6_chick	XP_006627562.1 PREDICTED: lysophosphatidic acid receptor 6-like [Lepisosteus oculatus]	9	15	8	0	0	10	10.1961	2.92867	3.48149	0.117628
g4616			XP_023648143.1 uncharacterized protein LOC111833783 [Paramormyrops kingsleyae]	88	262	156	28	151	103	156.697	89.4702	1.75138	0.117667
g27530	atp4b	atp4b_canfa	XP_017557351.1 PREDICTED: potassium-transporting ATPase subunit beta [Pygocentrus nattereri]	244	881	354	117	314	364	445.855	252.807	1.76362	0.118037
g8587	prdm1	prdm1_mouse	XP_019905918.1 PREDICTED: PR domain zinc finger protein 1 isoform X1 [Esox lucius]	14	6	13	2	2	7	11.649	3.46978	3.35727	0.118214
g264	aif1l	aif1l_mouse	XP_018543702.1 PREDICTED: allograft inflammatory factor 1-like [Lates calcarifer]	139	102	145	39	124	43	132.116	67.5252	1.95654	0.118293
g22395	ruxg	ruxg_human	XP_021401060.1 small nuclear ribonucleoprotein G, partial [Lonchura striata domestica]	1945	6559	2855	2158	2504	2436	3447.88	2356.2	1.46332	0.118315
g6735	stx5	stx5_bovin	XP_010868932.1 PREDICTED: syntaxin-5 [Esox lucius]	65	231	159	69	107	99	140.844	90.1551	1.56224	0.118379
g27926	pcnt	pcnt_mouse	XP_015214700.1 PREDICTED: pericentrin isoform X1 [Lepisosteus oculatus]	6	10	15	14	35	17	10.2355	21.6485	0.472803	0.118446
g5544	ankr6	ankr6_human	XP_018599401.1 PREDICTED: ankyrin repeat domain-containing protein 6 isoform X3 [Scleropages formosus]	111	239	179	187	319	312	168.06	266.431	0.630783	0.118492
g44565			#N/A	0	2	2	7	5	7	1.22008	6.37793	0.191298	0.118562
g26357			#N/A	48	128	119	135	145	187	93.7384	153.802	0.609474	0.118632
g2906	rl37	rl37_ictpu	KPP74564.1 60S ribosomal protein L37-like [Scleropages formosus]	1409	4083	1624	1223	1628	1693	2169.68	1493.8	1.45245	0.118649
g19662	tsn8	tsn8_ponab	ACO09373.1 Tetraspanin-8 [Osmerus mordax]	779	1372	384	559	449	472	791.57	499.78	1.58384	0.118706
g31719			#N/A	2	14	4	3	1	0	5.76956	1.48844	3.87624	0.118735
g18172	ubp25	ubp25_mouse	XP_018586886.1 PREDICTED: ubiquitin carboxyl-terminal hydrolase 25-like isoform X1 [Scleropages formosus]	30	118	48	34	37	39	58.8724	36.5186	1.61212	0.118992
g5908	ada	ada_danre	NP_001002646.1 adenosine deaminase [Danio rerio]	22	19	20	28	39	46	20.5879	36.874	0.558331	0.11904
g6501	mc5r	mc5r_pantr	XP_015213267.1 PREDICTED: melanocortin receptor 5 [Lepisosteus oculatus]	0	3	6	0	0	0	2.8971	0	Inf	0.119124
g18546	rpgp1	rpgp1_human	XP_017553326.1 PREDICTED: rap1 GTPase-activating protein 1-like isoform X3 [Pygocentrus nattereri]	14	12	23	7	9	4	16.7319	6.78157	2.46725	0.11925
g22529	m4k5	m4k5_human	KPP62417.1 mitogen-activated protein kinase kinase kinase kinase 2-like [Scleropages formosus]	3	14	10	15	36	12	8.29632	20.894	0.397067	0.119307
g38106	tex2	tex2_human	XP_023675587.1 testis-expressed protein 2 isoform X1 [Paramormyrops kingsleyae]	4	4	4	0	1	0	4.01134	0.32056	12.5135	0.119506
g15354	fa50a	fa50a_danre	XP_005280181.1 protein FAM50A [Chrysemys picta bellii]	1675	3351	1307	1380	1160	1510	1975.21	1351.31	1.4617	0.119534
g9042	gria3	gria3_rat	XP_018607471.1 PREDICTED: glutamate receptor 3-like [Scleropages formosus]	9	17	18	9	6	2	14.2615	6.01274	2.37188	0.119606
g32582			#N/A	6	6	13	18	16	22	8.50663	18.5793	0.457854	0.119661
g13541	diap3	diap3_human	XP_015219102.1 PREDICTED: protein diaphanous homolog 3 isoform X6 [Lepisosteus oculatus]	2	1	0	1	8	8	1.03997	5.29671	0.196342	0.119664
g3934	psa2	psa2_carau	NP_001122146.1 si:rp71-45k5.4 [Danio rerio]	1043	3271	1546	1056	1387	1301	1791.61	1236.73	1.44867	0.11968
g6024	hhatl	hhatl_mouse	XP_023655962.1 protein-cysteine N-palmitoyltransferase HHAT-like protein [Paramormyrops kingsleyae]	12	39	13	2	8	18	19.258	8.61468	2.23548	0.119681
g7284	wnk4	wnk4_mouse	XP_012697290.1 PREDICTED: LOW QUALITY PROTEIN: serine/threonine-protein kinase WNK4-like [Clupea harengus]	8	31	11	32	39	25	14.9404	32.2809	0.462825	0.11969
g26612	ltbp1	ltbp1_rat	XP_014058511.1 PREDICTED: latent-transforming growth factor beta-binding protein 1 isoform X1 [Salmo salar]	0	0	0	1	7	1	0	2.92608	0	0.119762
g5748	cld4	cld4_bovin	XP_014018249.1 PREDICTED: claudin-4-like [Salmo salar]	1881	2817	1855	1871	1245	1083	2115.19	1444.64	1.46416	0.119803
g26873			CDQ71664.1 unnamed protein product [Oncorhynchus mykiss]	4	5	0	0	0	0	2.84308	0	Inf	0.119876
g18594	id2	id2_pig	XP_023695006.1 DNA-binding protein inhibitor ID-2 [Paramormyrops kingsleyae]	1672	1975	1760	1305	915	1243	1785.11	1165.38	1.53179	0.119943
g15998	vatb2	vatb2_rat	AAD55091.1 vacuolar-type H+ transporting ATPase B1 subunit [Anguilla anguilla]	61	192	36	13	44	57	85.6053	35.8589	2.38728	0.120015
g7681	pcdp1	pcdp1_human	XP_021464400.1 cilia- and flagella-associated protein 221-like isoform X2 [Oncorhynchus mykiss]	111	277	62	48	87	93	136.115	73.8115	1.84408	0.120136
g15293	mprga	mprga_danre	XP_015198832.1 PREDICTED: membrane progestin receptor gamma isoform X2 [Lepisosteus oculatus]	34	64	73	27	28	40	55.5986	31.2013	1.78193	0.120159
g42448	peam2	peam2_arath	XP_008324913.1 phosphoethanolamine N-methyltransferase 3-like isoform X4 [Cynoglossus semilaevis]	1618	861	1924	562	760	994	1538.85	753.519	2.04222	0.120189
g29141	st4a1	st4a1_human	XP_016121652.1 PREDICTED: sulfotransferase 4A1 [Sinocyclocheilus grahami]	0	1	0	2	7	3	0.254381	3.90111	0.0652073	0.120237
g43320	ttc28	ttc28_mouse	EAW59749.1 hCG41091, isoform CRA_a [Homo sapiens]	0	0	0	0	5	4	0	2.77427	0	0.120265
g12483	stxa	stxa_synho	XP_023665272.1 LOW QUALITY PROTEIN: NACHT, LRR and PYD domains-containing protein 5-like [Paramormyrops kingsleyae]	16	29	25	20	38	80	22.5532	43.3965	0.519701	0.120332
g21523	cdd	cdd_mouse	XP_017568112.1 PREDICTED: cytidine deaminase-like [Pygocentrus nattereri]	1	3	1	9	1	11	1.5116	7.04574	0.21454	0.120434
g4938	ogfr	ogfr_mouse	XP_023862436.1 opioid growth factor receptor-like protein 1 isoform X2 [Salvelinus alpinus]	4	4	11	3	0	1	6.50096	1.46075	4.45043	0.120583
g35163			NP_001313336.1 transmembrane protein 63Bb [Danio rerio]	0	3	4	6	12	7	2.18578	8.23256	0.265505	0.120624
g12059	ubc	ubc_human	XP_026039060.1 polyubiquitin-B [Astatotilapia calliptera]	477	1814	618	442	478	636	868.607	511.559	1.69796	0.120744
g9380	fa83c	fa83c_human	XP_024282162.1 protein FAM83C [Oncorhynchus tshawytscha]	169	282	199	161	132	109	208.894	136.913	1.52574	0.12076
g635			#N/A	53	73	59	25	44	35	60.3718	34.0874	1.77109	0.120877
g5470	ca123	ca123_human	XP_019734466.1 PREDICTED: UPF0587 protein C1orf123 homolog [Hippocampus comes]	502	917	542	396	386	463	623.217	413.494	1.5072	0.12103
g17697	zn295	zn295_human	KPP67519.1 zinc finger and BTB domain-containing protein 21-like [Scleropages formosus]	6	5	1	0	0	1	3.98432	0.292867	13.6046	0.121199
g33210	zn135	zn135_human	#N/A	7	18	13	15	35	27	11.952	24.9664	0.478722	0.121383
g533	tlr13	tlr13_mouse	XP_018537347.1 PREDICTED: toll-like receptor 13 [Lates calcarifer]	5	7	24	0	3	3	12.2805	1.84028	6.67315	0.121443
g13208	c1qb	c1qb_human	XP_018591749.1 PREDICTED: complement C1q subcomponent subunit B-like [Scleropages formosus]	1	7	14	1	1	1	7.1527	1.00272	7.13329	0.121453
g11331	gria3	gria3_human	XP_006632811.1 PREDICTED: glutamate receptor 3 isoform X1 [Lepisosteus oculatus]	6	3	10	0	2	2	6.67651	1.22685	5.44197	0.121524
g23510	rnc	rnc_mouse	XP_026035987.1 ribonuclease 3 isoform X2 [Astatotilapia calliptera]	0	4	3	7	9	9	2.0845	8.24591	0.252793	0.121547
g1881	rs15	rs15_pig	XP_016119563.1 PREDICTED: 40S ribosomal protein S15-like, partial [Sinocyclocheilus grahami]	8299	22278	10488	7452	10677	8280	12657.1	8748.58	1.44675	0.12164
g26077	azi1	azi1_mouse	XP_008165890.1 centrosomal protein of 131 kDa isoform X1 [Chrysemys picta bellii]	7	5	7	13	8	25	6.51108	14.947	0.435612	0.121653
g21529			XP_023666486.1 immediate early response gene 2 protein-like [Paramormyrops kingsleyae]	912	1349	2055	958	734	656	1432.27	800.356	1.78954	0.12167
g30080	at11b	at11b_human	KFW65527.1 putative phospholipid-transporting ATPase IF, partial [Pygoscelis adeliae]	9	17	18	6	3	8	14.2615	5.64038	2.52846	0.121772
g16209	nduab	nduab_bovin	XP_014071720.1 PREDICTED: NADH dehydrogenase [ubiquinone] 1 alpha subcomplex subunit 11-like [Salmo salar]	248	935	229	174	290	158	416.705	206.973	2.01333	0.121856
g8841	tecta	tecta_mouse	XP_021429441.1 alpha-tectorin-like isoform X2 [Oncorhynchus mykiss]	310	605	392	209	381	235	415.085	272.32	1.52426	0.121992
g14185	rbm25	rbm25_human	XP_026156865.1 RNA-binding protein 25-like isoform X1 [Mastacembelus armatus]	426	359	450	521	496	852	418.7	611.343	0.684885	0.122227
g25526	ust	ust_human	XP_023830116.1 uronyl 2-sulfotransferase [Salvelinus alpinus]	40	36	36	78	42	70	37.6732	64.3292	0.585632	0.122229
g7144	cing	cing_sorar	XP_023193956.1 cingulin-like protein 1 isoform X3 [Xiphophorus maculatus]	775	798	687	559	372	511	751.749	486.519	1.54516	0.122286
g1640	chstf	chstf_human	XP_015201971.1 PREDICTED: carbohydrate sulfotransferase 15 [Lepisosteus oculatus]	134	305	61	65	114	63	151.916	80.2986	1.89188	0.122307
g26550			XP_015748608.1 PREDICTED: uncharacterized protein LOC107328383 [Acropora digitifera]	106	112	133	97	57	57	117.43	72.7269	1.61466	0.122309
g28956			#N/A	20	45	56	37	64	115	39.22	68.5995	0.571724	0.122377
g31232	casp8	casp8_human	KPP75550.1 caspase 8-like [Scleropages formosus]	6	17	8	6	29	31	9.52652	20.7109	0.459976	0.122382
g20513	spd2a	spd2a_danre	XP_007251421.2 SH3 and PX domain-containing protein 2A isoform X2 [Astyanax mexicanus]	194	443	146	565	420	341	240.819	454.454	0.529908	0.122414
g10537	vkind	vkind_human	XP_023696660.1 protein very KIND isoform X1 [Paramormyrops kingsleyae]	67	206	12	33	15	27	82.9875	25.5625	3.24645	0.122483
g4750	lrc19	lrc19_human	XP_026099858.1 leucine-rich repeat-containing protein 19 [Carassius auratus]	6	4	9	1	0	3	6.57523	1.2679	5.18594	0.122509
g17863	tgm2	tgm2_chick	XP_021466380.1 protein-glutamine gamma-glutamyltransferase 2-like [Oncorhynchus mykiss]	449	606	13	102	154	39	335.143	100.496	3.33488	0.122605
g25636	deoc	deoc_mouse	XP_026182316.1 deoxyribose-phosphate aldolase isoform X3 [Mastacembelus armatus]	93	278	76	86	71	80	134.278	79.6684	1.68546	0.122683
g20156	pp1r7	pp1r7_danre	XP_013995093.1 PREDICTED: protein phosphatase 1 regulatory subunit 7 [Salmo salar]	66	163	52	45	71	49	85.8828	54.6285	1.57212	0.122841
g28317	m313a	m313a_xenla	XP_017547065.1 PREDICTED: mitogen-activated protein kinase kinase kinase 13 [Pygocentrus nattereri]	68	82	31	52	99	185	58.5946	106.159	0.551951	0.123084
g7114	mrcka	mrcka_human	XP_018586526.1 PREDICTED: myotonin-protein kinase-like [Scleropages formosus]	1350	2729	390	695	662	629	1363.18	666.984	2.0438	0.1231
g1188	igs21	igs21_human	XP_023269778.1 immunoglobulin superfamily member 21 isoform X2 [Seriola lalandi dorsalis]	0	4	6	11	17	3	3.15149	10.6104	0.29702	0.123194
g10688			#N/A	17	25	2	32	20	34	13.7483	28.8261	0.47694	0.123291
g10639	opn3	opn3_human	KPP69563.1 hypothetical protein Z043_111671, partial [Scleropages formosus]	36	112	99	28	39	73	77.8416	44.7814	1.73826	0.123292
g5369	sbp2l	sbp2l_human	XP_018619496.1 PREDICTED: selenocysteine insertion sequence-binding protein 2-like [Scleropages formosus]	317	496	535	292	280	282	440.967	286.019	1.54174	0.123438
g18497			#N/A	8	24	32	10	8	10	20.6286	9.3861	2.19778	0.123445
g41228	ct043	ct043_mouse	XP_013987700.1 PREDICTED: protein RTF2 homolog isoform X1 [Salmo salar]	8	3	7	10	24	10	6.39511	14.5151	0.440584	0.123492
g1091	ileu	ileu_horse	ACI33239.1 Leukocyte elastase inhibitor [Salmo salar]	658	1169	833	516	521	663	852.094	562.059	1.51602	0.123524
g15855	abi1	abi1_rat	XP_018597322.1 PREDICTED: ABI gene family member 3-like isoform X2 [Scleropages formosus]	7	12	23	18	43	22	13.9823	27.2345	0.513405	0.123543
g8957	nu153	nu153_human	KTG39112.1 hypothetical protein cypCar_00010057 [Cyprinus carpio]	53	76	101	71	135	161	76.0727	118.067	0.644317	0.123572
g14343	tmps2	tmps2_mouse	XP_018586338.1 PREDICTED: transmembrane protease serine 2-like isoform X3 [Scleropages formosus]	341	168	335	105	163	180	295.825	145.843	2.02837	0.123675
g43237			#N/A	8	6	13	2	6	0	9.29222	2.70195	3.43908	0.12376
g22208	epha3	epha3_danre	XP_021445868.1 ephrin type-A receptor 3-like [Oncorhynchus mykiss]	48	71	43	86	96	83	52.2085	88.5611	0.58952	0.123814
g35070	itb1	itb1_chick	XP_023696185.1 integrin beta-1 isoform X1 [Paramormyrops kingsleyae]	3	0	34	11	41	64	13.2708	36.1687	0.366915	0.123846
g25639	nat10	nat10_mouse	KTG37363.1 hypothetical protein cypCar_00002094 [Cyprinus carpio]	195	334	207	267	459	395	235.18	366.761	0.641233	0.123953
g1543	f264	f264_rat	XP_007254322.1 6-phosphofructo-2-kinase/fructose-2,6-bisphosphatase 4-like isoform X3 [Astyanax mexicanus]	94	91	130	196	88	274	106.307	184.757	0.57539	0.124193
g21624	abca1	abca1_human	KTG40146.1 hypothetical protein cypCar_00019739 [Cyprinus carpio]	122	134	149	93	252	425	135.001	241.454	0.559118	0.124254
g6613	decr	decr_human	XP_014056638.1 PREDICTED: 2,4-dienoyl-CoA reductase, mitochondrial [Salmo salar]	798	971	383	457	467	436	696.671	455.299	1.53014	0.124319
g66	gpx1	gpx1_pantr	ACN78878.1 glutathione peroxidase 1 [Anguilla japonica]	252	307	351	171	185	216	301.916	189.132	1.59632	0.124372
g1618			#N/A	5	33	13	26	38	33	14.9821	31.9676	0.468666	0.124435
g27845	asap1	asap1_human	XP_021430451.1 arf-GAP with SH3 domain, ANK repeat and PH domain-containing protein 3-like [Oncorhynchus mykiss]	4	4	13	13	18	18	7.21228	16.1025	0.447898	0.124463
g18133	cbx7	cbx7_rat	XP_023670268.1 chromobox protein homolog 7 [Paramormyrops kingsleyae]	9	10	10	4	5	0	9.63555	3.15998	3.04925	0.124478
g16465	mif	mif_pig	XP_023697676.1 macrophage migration inhibitory factor [Paramormyrops kingsleyae]	53	121	28	30	46	31	61.5566	35.5035	1.73382	0.124586
g3466	bmal1	bmal1_spaga	XP_015193888.1 PREDICTED: aryl hydrocarbon receptor nuclear translocator-like protein 1 isoform X3 [Lepisosteus oculatus]	18	34	24	47	44	44	24.2551	45.2876	0.535578	0.124639
g14473	ncf2	ncf2_human	XP_014026656.1 PREDICTED: NADPH oxidase activator 1 [Salmo salar]	152	157	210	123	87	110	174.331	107.987	1.61437	0.124757
g15146	fads1	fads1_mouse	XP_013033073.1 PREDICTED: fatty acid desaturase 1 isoform X2 [Anser cygnoides domesticus]	328	166	179	160	36	78	234.727	96.6709	2.4281	0.124786
g24215	acox1	acox1_phaci	XP_014342276.1 PREDICTED: peroxisomal acyl-coenzyme A oxidase 1 isoform X2 [Latimeria chalumnae]	24	55	40	83	54	63	37.6444	68.0723	0.553006	0.12487
g6884	boc	boc_human	XP_012995115.1 PREDICTED: brother of CDO [Esox lucius]	105	141	138	116	229	251	126.192	192.076	0.65699	0.124892
g7958	lef1	lef1_mouse	XP_020447424.1 lymphoid enhancer-binding factor 1 [Monopterus albus]	152	240	215	236	322	370	197.223	303.455	0.649926	0.124915
g41254	rragd	rragd_mouse	XP_016099050.1 PREDICTED: ras-related GTP-binding protein C-like [Sinocyclocheilus grahami]	47	73	22	14	22	41	44.8556	24.51	1.83009	0.125004
g22457	mk04	mk04_mouse	KTG45288.1 hypothetical protein cypCar_00028048 [Cyprinus carpio]	11	28	13	46	29	24	16.067	34.2326	0.469347	0.125131
g18137	macoi	macoi_bovin	XP_015204514.1 PREDICTED: macoilin-like isoform X1 [Lepisosteus oculatus]	16	33	17	11	7	12	20.7255	10.0406	2.06418	0.12524
g6114			#N/A	3	4	5	4	12	18	3.9742	10.6755	0.372273	0.125251
g21037	srp68	srp68_human	XP_018617700.1 PREDICTED: signal recognition particle subunit SRP68 [Scleropages formosus]	54	145	47	36	45	62	74.8121	46.5976	1.60549	0.125271
g26202	ikbl1	ikbl1_pantr	KTG06330.1 hypothetical protein cypCar_00043651 [Cyprinus carpio]	13	21	16	28	38	29	16.1389	31.5747	0.511134	0.12534
g9882	cpne9	cpne9_human	XP_018616252.1 PREDICTED: copine-9-like isoform X1 [Scleropages formosus]	8	3	10	4	29	22	7.46209	17.2965	0.431422	0.125397
g13884			#N/A	9	7	13	1	1	7	9.93939	2.75992	3.60133	0.125425
g16415	fa60a	fa60a_human	XP_005467055.1 SIN3-HDAC complex-associated factor [Oreochromis niloticus]	302	646	289	588	495	780	385.739	616.019	0.626181	0.125645
g37038	hmr1	hmr1_rat	AXY65411.1 MHC class I antigen [Ctenopharyngodon idella]	0	0	0	0	87	0	0	27.8888	0	0.12568
g18539			XP_026118048.1 uncharacterized protein LOC113097029 [Carassius auratus]	2	6	0	3	7	17	2.31187	8.39055	0.275533	0.125813
g12893	br44l	br44l_mouse	XP_018604757.1 PREDICTED: mitochondrial pyruvate carrier 1 isoform X2 [Scleropages formosus]	1430	2853	1171	1268	1071	1173	1703.92	1180.48	1.44342	0.126015
g25588			#N/A	8	17	10	3	1	8	11.0234	3.83138	2.87714	0.12625
g31781	brd4	brd4_mouse	XP_014048181.1 PREDICTED: bromodomain-containing protein 4-like isoform X1 [Salmo salar]	10	5	11	13	18	26	9.1121	18.4455	0.494002	0.126365
g9109	park7	park7_danre	XP_017560398.1 PREDICTED: protein deglycase DJ-1 [Pygocentrus nattereri]	82	126	119	40	89	67	106.585	63.7237	1.6726	0.126465
g19153	t132e	t132e_mouse	XP_020320345.1 transmembrane protein 132E [Oncorhynchus kisutch]	31	32	27	10	16	19	29.9196	14.5864	2.0512	0.126483
g9226	hn1ba	hn1ba_danre	XP_023673936.1 hepatocyte nuclear factor 1-beta isoform X2 [Paramormyrops kingsleyae]	23	45	36	64	52	61	33.2852	59.4489	0.559896	0.126533
g8837			KTG41513.1 hypothetical protein cypCar_00047792 [Cyprinus carpio]	61	42	41	79	53	105	49.2265	78.495	0.627129	0.12662
g11852	hfe	hfe_human	KTG44255.1 hypothetical protein cypCar_00034130 [Cyprinus carpio]	47	26	20	11	113	252	32.1884	114.308	0.281593	0.126642
g18340	sbk1	sbk1_mouse	XP_023663830.1 serine/threonine-protein kinase SBK1-like isoform X2 [Paramormyrops kingsleyae]	5	1	8	0	2	0	5.06363	0.641121	7.89809	0.126658
g7521			#N/A	389	1226	373	189	350	512	597.329	335.721	1.77924	0.126724
g23311	myom3	myom3_human	XP_018582424.1 PREDICTED: myomesin-3 [Scleropages formosus]	12	60	30	20	16	16	30.6462	17.6007	1.74119	0.126765
g14486	sc5a1	sc5a1_mouse	XP_018971649.1 PREDICTED: sodium/glucose cotransporter 2-like [Cyprinus carpio]	3	6	0	0	0	0	2.70467	0	Inf	0.126792
g15080	cilp2	cilp2_human	XP_023271435.1 uncharacterized protein LOC111661954 [Seriola lalandi dorsalis]	14	27	9	24	29	42	15.5683	30.9397	0.503183	0.126834
g16890	c209a	c209a_mouse	XP_019896534.1 PREDICTED: CD209 antigen-like protein E [Esox lucius]	104	221	197	113	91	118	167.134	107.72	1.55156	0.126836
g12261	k0895	k0895_mouse	XP_022538796.1 uncharacterized protein KIAA0895 [Astyanax mexicanus]	2	7	2	9	20	4	3.27757	11.0863	0.295641	0.126854
g4316	nec2	nec2_ponab	AGC24764.1 prohormone convertase 2 copy 1 [Anguilla anguilla]	12	42	9	39	31	45	18.5985	38.2989	0.485614	0.126906
g2364	cp073	cp073_macfa	XP_014064634.1 PREDICTED: meiosis-specific with OB domain-containing protein isoform X1 [Salmo salar]	20	46	21	19	15	9	27.0263	14.8408	1.82108	0.127205
g30140	pcdbg	pcdbg_human	XP_022624829.1 protocadherin Fat 4-like [Seriola dumerili]	0	5	4	0	0	0	2.69455	0	Inf	0.127325
g7349	moc2b	moc2b_taegu	KTF85353.1 hypothetical protein cypCar_00010624 [Cyprinus carpio]	128	282	111	143	94	83	161.491	110.11	1.46664	0.127352
g25803	sytm	sytm_mouse	XP_010779412.1 PREDICTED: probable threonine--tRNA ligase 2, cytoplasmic, partial [Notothenia coriiceps]	8	19	8	2	7	3	10.8209	3.90111	2.77379	0.12739
g22731	diap1	diap1_human	XP_022072971.1 LOW QUALITY PROTEIN: protein diaphanous homolog 1-like [Acanthochromis polyacanthus]	67	59	79	60	116	152	69.4228	105.058	0.660802	0.127397
g15365			#N/A	2	8	2	6	10	18	3.53195	10.813	0.32664	0.127402
g11971			#N/A	145	26	193	37	26	57	132.211	39.4319	3.35291	0.127486
g23100	pygm	pygm_mouse	KPP57079.1 hypothetical protein Z043_125230, partial [Scleropages formosus]	8	7	8	2	1	3	7.76829	1.97775	3.92785	0.127544
g949	fuct1	fuct1_mouse	XP_018618915.1 PREDICTED: GDP-fucose transporter 1 isoform X1 [Scleropages formosus]	90	126	115	62	47	90	108.304	65.5606	1.65197	0.127561
g14913	itb1	itb1_sheep	XP_023696189.1 integrin beta-1-A-like [Paramormyrops kingsleyae]	24	66	37	24	31	13	39.3756	23.0877	1.70548	0.127763
g33674	tanc2	tanc2_mouse	XP_018591822.1 PREDICTED: protein TANC2-like [Scleropages formosus]	0	10	3	0	0	1	3.61079	0.292867	12.3291	0.127847
g24111	fnbp1	fnbp1_human	XP_018614673.1 PREDICTED: formin-binding protein 1 isoform X1 [Scleropages formosus]	5	4	4	17	9	9	4.40413	12.1388	0.362813	0.12787
g26742	mint	mint_human	XP_023687053.1 msx2-interacting protein-like [Paramormyrops kingsleyae]	23	23	39	29	73	46	28.7558	48.1623	0.597059	0.127903
g27296			#N/A	5	7	0	0	1	0	3.74463	0.32056	11.6815	0.128182
g8970	ci023	ci023_human	XP_023694770.1 ribonuclease P protein subunit p25-like protein [Paramormyrops kingsleyae]	201	465	171	183	175	168	258.056	176.541	1.46174	0.128278
g16856	kirr3	kirr3_human	XP_014070188.1 PREDICTED: kin of IRRE-like protein 3 isoform X4 [Salmo salar]	118	479	106	27	123	121	205.898	85.3768	2.41164	0.128322
g6880	cld1	cld1_rat	XP_006637709.1 PREDICTED: claudin-1-like [Lepisosteus oculatus]	992	1948	1269	996	888	831	1336.52	915.767	1.45945	0.128386
g4438	itm2b	itm2b_chick	XP_018595407.1 PREDICTED: integral membrane protein 2B [Scleropages formosus]	199	303	161	145	120	149	212.505	138.552	1.53375	0.128392
g10249	mp17l	mp17l_mouse	KPP74617.1 mpv17-like protein-like [Scleropages formosus]	11	8	2	1	0	4	7.06709	1.56076	4.52798	0.128453
g18381	viaat	viaat_xentr	XP_006639708.1 PREDICTED: vesicular inhibitory amino acid transporter [Lepisosteus oculatus]	10	7	6	10	23	19	7.84256	16.8303	0.465979	0.128535
g31956	ssptb	ssptb_danre	XP_018588151.1 PREDICTED: serine palmitoyltransferase small subunit B isoform X2 [Scleropages formosus]	10	19	1	4	2	3	9.11683	3.0769	2.96299	0.128649
g22064			XP_021475616.1 tetratricopeptide repeat protein 28 [Oncorhynchus mykiss]	13	12	10	25	24	22	11.7155	23.8689	0.490827	0.128651
g22029	vsx1	vsx1_danre	XP_016125470.1 PREDICTED: visual system homeobox 1 isoform X2 [Sinocyclocheilus grahami]	5	13	3	11	17	21	6.3379	15.882	0.399063	0.128663
g12260	eepd1	eepd1_danre	XP_018609842.1 PREDICTED: LOW QUALITY PROTEIN: endonuclease/exonuclease/phosphatase family domain-containing protein 1 [Scleropages formosus]	69	102	31	98	167	77	64.0751	114.235	0.560905	0.128816
g9898	ro31	ro31_xenla	XP_015214505.1 PREDICTED: heterogeneous nuclear ribonucleoprotein A3 isoform X1 [Lepisosteus oculatus]	82	110	101	65	64	46	96.1126	59.2919	1.62101	0.128837
g33545	mgat1	mgat1_rat	KPP68037.1 alpha-1,3-mannosyl-glycoprotein 2-beta-N-acetylglucosaminyltransferase-like [Scleropages formosus]	14	28	44	5	16	17	28.2708	12.0542	2.34531	0.128856
g5794	rttn	rttn_mouse	KPP79577.1 rotatin-like [Scleropages formosus]	7	18	20	13	35	39	14.4416	27.7023	0.521316	0.128959
g9772	ki26b	ki26b_human	XP_015207340.1 PREDICTED: kinesin-like protein KIF26B isoform X1 [Lepisosteus oculatus]	26	52	55	14	22	36	43.0017	23.0457	1.86594	0.129006
g1074	ensa	ensa_xenla	XP_023700340.1 alpha-endosulfine-like isoform X1 [Paramormyrops kingsleyae]	198	290	196	139	115	174	221.253	141.935	1.55883	0.129038
g509	psd3	psd3_human	XP_018584232.1 PREDICTED: PH and SEC7 domain-containing protein 1-like isoform X1 [Scleropages formosus]	6	9	12	2	2	4	8.91411	2.59118	3.44018	0.129061
g35864	noc2l	noc2l_bovin	XP_024148124.1 nucleolar complex protein 2 homolog isoform X2 [Oryzias melastigma]	72	86	71	93	147	123	75.4098	119.349	0.63184	0.129117
g13975	blvrb	blvrb_human	XP_017540533.1 PREDICTED: flavin reductase (NADPH) [Pygocentrus nattereri]	121	147	75	47	62	98	111.597	66.8725	1.66879	0.129248
g8744	sf3b2	sf3b2_human	XP_016111188.1 PREDICTED: splicing factor 3B subunit 2-like [Sinocyclocheilus grahami]	345	443	541	426	660	906	440.617	642.747	0.685521	0.129359
g10886	t184b	t184b_bovin	XP_015215269.1 PREDICTED: transmembrane protein 184A [Lepisosteus oculatus]	162	126	131	87	75	95	142.276	85.733	1.65952	0.129373
g1182	nse2	nse2_xenla	XP_023670505.1 E3 SUMO-protein ligase NSE2 isoform X1 [Paramormyrops kingsleyae]	63	69	74	27	54	38	68.6171	38.9502	1.76166	0.129374
g21886			#N/A	3	7	0	12	5	13	2.95905	10.0816	0.29351	0.12941
g17293	foxq1	foxq1_rat	XP_006634621.1 PREDICTED: forkhead box protein Q1 [Lepisosteus oculatus]	119	38	130	31	64	23	102.645	39.3199	2.6105	0.129416
g40200	lphn1	lphn1_rat	XP_017309652.1 PREDICTED: adhesion G protein-coupled receptor L1 [Ictalurus punctatus]	0	0	0	1	8	1	0	3.24664	0	0.129422
g12380	dhc24	dhc24_human	KPP77311.1 delta(24)-sterol reductase-like [Scleropages formosus]	520	546	364	258	166	489	472.605	296.863	1.592	0.129446
g31959			XP_018616931.1 PREDICTED: tuberin isoform X1 [Scleropages formosus]	4	0	5	7	7	14	3.34947	9.06912	0.369327	0.129449
g14903	bakor	bakor_rat	XP_017555327.1 PREDICTED: beclin 1-associated autophagy-related key regulator [Pygocentrus nattereri]	49	68	37	94	83	74	49.7042	84.8723	0.585635	0.129844
g24388	ksr1	ksr1_human	CDQ76034.1 unnamed protein product [Oncorhynchus mykiss]	0	4	7	1	17	22	3.50715	12.2819	0.285554	0.129896
g25645	fry	fry_human	XP_007554634.1 PREDICTED: protein furry homolog isoform X1 [Poecilia formosa]	4	2	8	0	2	0	4.92522	0.641121	7.6822	0.129939
g25068	af1l1	af1l1_danre	XP_007254186.2 actin filament-associated protein 1-like 1 isoform X1 [Astyanax mexicanus]	14	11	10	17	21	33	11.8539	23.0144	0.515065	0.130099
g3965	ephb1	ephb1_chick	XP_015216772.1 PREDICTED: ephrin type-B receptor 1-like [Lepisosteus oculatus]	7	23	1	21	13	31	8.95597	21.4213	0.418087	0.130159
g45705	cl041	cl041_ponab	KPP67472.1 KAT8 regulatory NSL complex subunit 2-like, partial [Scleropages formosus]	17	33	22	36	37	55	22.8966	41.983	0.545377	0.130234
g34888	hcdh	hcdh_human	ADO28150.1 mitochondrial hydroxyacyl-coenzyme a dehydrogenase [Ictalurus furcatus]	35	46	62	11	10	51	47.5002	22.4241	2.11827	0.130286
g17322	dazl	dazl_danre	CDQ90370.1 unnamed protein product, partial [Oncorhynchus mykiss]	35	40	29	79	22	136	34.2371	77.6365	0.440993	0.130339
g24823	glci1	glci1_mouse	XP_017542728.1 PREDICTED: glucocorticoid-induced transcript 1 protein-like, partial [Pygocentrus nattereri]	3	7	9	0	2	2	6.15999	1.22685	5.02096	0.130477
g18562	kcc1a	kcc1a_rat	XP_006625478.1 PREDICTED: calcium/calmodulin-dependent protein kinase type 1B-like isoform X1 [Lepisosteus oculatus]	4	28	4	4	2	1	10.1165	2.49116	4.06094	0.130493
g32441	smp	smp_cotja	XP_017346080.1 PREDICTED: uncharacterized protein LOC108277732 isoform X1 [Ictalurus punctatus]	5	0	3	0	0	0	3.03095	0	Inf	0.130572
g3190	hey1	hey1_danre	XP_006635758.1 PREDICTED: hairy/enhancer-of-split related with YRPW motif protein 1 [Lepisosteus oculatus]	310	850	374	291	410	279	471.007	326.424	1.44293	0.13061
g6990	pag16	pag16_ponab	XP_018592911.1 PREDICTED: HRAS-like suppressor 3 [Scleropages formosus]	723	1763	468	462	513	726	898.912	556.923	1.61407	0.130636
g3838	pde4b	pde4b_rat	XP_006634988.1 PREDICTED: cAMP-specific 3',5'-cyclic phosphodiesterase 4B isoform X1 [Lepisosteus oculatus]	335	638	368	356	242	258	424.764	291.724	1.45605	0.130655
g16758	cisd1	cisd1_mouse	XP_018616524.1 PREDICTED: CDGSH iron-sulfur domain-containing protein 1 [Scleropages formosus]	183	212	173	141	109	104	187.339	120.29	1.5574	0.130661
g9811	ctl2b	ctl2b_mouse	KPP58201.1 salarin-like [Scleropages formosus]	178	168	105	120	87	57	149.998	91.2975	1.64295	0.13069
g7672	glcne	glcne_human	XP_015200585.1 PREDICTED: bifunctional UDP-N-acetylglucosamine 2-epimerase/N-acetylmannosamine kinase isoform X3 [Lepisosteus oculatus]	142	88	151	91	69	54	131.867	73.3593	1.79755	0.130894
g44283	mtp	mtp_mouse	AIC83956.1 microsomal triacylglyceride transfer protein, partial [Anguilla australis]	55	119	82	77	273	148	81.0391	160.833	0.503871	0.130899
g22164	crlf3	crlf3_danre	KTF78117.1 hypothetical protein cypCar_00016492 [Cyprinus carpio]	7	8	8	0	4	2	7.62988	1.86798	4.08457	0.130943
g2258	ippk	ippk_danre	XP_023655308.1 inositol-pentakisphosphate 2-kinase [Paramormyrops kingsleyae]	274	391	193	134	206	202	275.731	177.36	1.55464	0.13126
g22695	muc2	muc2_rat	XP_023666894.1 mucin-5AC-like, partial [Paramormyrops kingsleyae]	6	0	154	0	2	0	57.1284	0.641121	89.1071	0.131266
g36202	sl9a2	sl9a2_rat	XP_012719690.2 sodium/hydrogen exchanger 2 [Fundulus heteroclitus]	9	6	24	3	5	3	13.5973	3.64929	3.72601	0.131492
g17696	urol1	urol1_mouse	XP_014052835.1 PREDICTED: uromodulin-like 1 [Salmo salar]	66	54	5	15	8	9	41.4392	11.0397	3.75366	0.131503
g5398	dus1	dus1_human	XP_023694575.1 dual specificity protein phosphatase 1 [Paramormyrops kingsleyae]	277	794	474	390	258	341	479.365	334.397	1.43352	0.131674
g2579	kldc1	kldc1_mouse	XP_023684317.1 kelch domain-containing protein 1 isoform X1 [Paramormyrops kingsleyae]	4	23	8	3	6	3	10.2672	3.96985	2.5863	0.131724
g31821	gcr	gcr_oncmy	BAH70337.1 glucocorticoid receptor [Anguilla japonica]	8	8	6	17	11	22	7.31136	16.5872	0.440782	0.131866
g25062	smca4	smca4_human	XP_018938039.1 PREDICTED: probable global transcription activator SNF2L2 [Cyprinus carpio]	8	15	23	17	36	35	15.1382	28.4085	0.532877	0.131909
g12626	galt	galt_human	XP_018610573.1 PREDICTED: galactose-1-phosphate uridylyltransferase isoform X1 [Scleropages formosus]	77	90	54	34	55	40	72.345	42.5815	1.69898	0.13196
g33952			AAH90426.1 Vars protein, partial [Danio rerio]	46	23	26	29	78	60	33.1664	53.8653	0.615729	0.131963
g30122	men1	men1_mouse	XP_023696145.1 menin [Paramormyrops kingsleyae]	35	49	63	49	84	107	48.619	77.3393	0.628646	0.132014
g2329	tnnc2	tnnc2_angan	PWA32874.1 hypothetical protein CCH79_00016428 [Gambusia affinis]	1611	1694	1787	842	1033	1429	1699.28	1077.43	1.57715	0.132099
g7725	cab39	cab39_human	XP_010896133.1 PREDICTED: calcium-binding protein 39 [Esox lucius]	669	656	530	411	404	379	618.153	400.503	1.54344	0.132258
g4372	atx1	atx1_mouse	KPP78167.1 hypothetical protein Z043_102348 [Scleropages formosus]	5	4	5	1	1	0	4.75979	0.709855	6.7053	0.132325
g21051	zn181	zn181_human	XP_023657899.1 uncharacterized protein LOC111838800 [Paramormyrops kingsleyae]	99	184	91	172	159	245	118.058	189.68	0.622404	0.132396
g18964	muc5a	muc5a_human	XP_017573655.1 PREDICTED: mucin-5B-like, partial [Pygocentrus nattereri]	1	2	27	0	0	0	10.5044	0	Inf	0.132428
g20573	sh2d3	sh2d3_mouse	XP_018609747.1 PREDICTED: SH2 domain-containing protein 3C-like isoform X2 [Scleropages formosus]	71	133	53	104	118	181	80.571	131.322	0.613539	0.132459
g6068	eloc	eloc_human	CDQ94726.1 unnamed protein product, partial [Oncorhynchus mykiss]	677	1703	707	755	612	627	950.584	673.728	1.41093	0.132478
g27930	sbno1	sbno1_human	XP_015221888.1 PREDICTED: protein strawberry notch homolog 1 isoform X2 [Lepisosteus oculatus]	106	175	131	147	199	286	132.744	204.778	0.648236	0.132543
g9855	tsh3	tsh3_human	KPP62046.1 teashirt3-like [Scleropages formosus]	30	111	62	94	106	123	62.071	106.596	0.582303	0.132614
g10362	se1ba	se1ba_danre	XP_012992582.1 PREDICTED: histone-lysine N-methyltransferase SETD1B-A isoform X1 [Esox lucius]	96	285	170	259	239	339	170.669	276.723	0.61675	0.132639
g17417	5h1aa	5h1aa_takru	XP_023658672.1 5-hydroxytryptamine receptor 1A [Paramormyrops kingsleyae]	2	2	1	6	1	17	1.65001	7.63506	0.216109	0.132713
g16039	dnas1	dnas1_bovin	KPP70751.1 deoxyribonuclease gamma-like, partial [Scleropages formosus]	7	8	5	4	20	23	6.5629	14.7043	0.446325	0.132731
g17225	s38a4	s38a4_mouse	XP_020346126.1 LOW QUALITY PROTEIN: sodium-coupled neutral amino acid transporter 4-like [Oncorhynchus kisutch]	196	166	217	71	117	174	196.393	116.104	1.69152	0.132902
g7657	f19a5	f19a5_bovin	XP_009907516.1 PREDICTED: protein FAM19A5 [Picoides pubescens]	11	22	25	45	29	32	18.8086	36.1862	0.519773	0.132914
g12849	cx6b1	cx6b1_mouse	XP_021417731.1 cytochrome c oxidase subunit 6B1-like isoform X1 [Oncorhynchus mykiss]	2160	4572	2723	2264	1995	1890	2979.93	2074.4	1.43653	0.13294
g23554	gdpd2	gdpd2_mouse	XP_023142769.1 glycerophosphoinositol inositolphosphodiesterase GDPD2 [Amphiprion ocellaris]	26	12	58	11	10	9	33.8935	10.1236	3.34795	0.133005
g11996	rl27	rl27_ictpu	XP_014049332.1 PREDICTED: 60S ribosomal protein L27 [Salmo salar]	1220	4443	1895	1559	1581	1409	2283.4	1526.37	1.49597	0.133058
g31616	ubp34	ubp34_human	XP_008416271.1 PREDICTED: ubiquitin carboxyl-terminal hydrolase 34 isoform X2 [Poecilia reticulata]	38	40	68	51	64	140	49.2863	81.3713	0.605696	0.133154
g28584	cndg2	cndg2_xenla	XP_023694476.1 condensin-2 complex subunit G2 [Paramormyrops kingsleyae]	19	6	18	13	33	37	15.3912	26.4754	0.581341	0.1333
g17997	co8g	co8g_human	XP_018616577.1 PREDICTED: complement component C8 gamma chain [Scleropages formosus]	1012	3831	1635	962	1389	1524	1953.54	1266.09	1.54298	0.133334
g15035	t7l1a	t7l1a_danre	XP_020327476.1 transcription factor 7-like 1-B isoform X1 [Oncorhynchus kisutch]	127	212	160	283	189	288	160.719	255.102	0.630019	0.133417
g4408	psa6	psa6_rat	XP_010876681.1 PREDICTED: proteasome subunit alpha type-6 isoform X1 [Esox lucius]	1099	2904	1520	1031	1336	1217	1711.01	1186.05	1.44261	0.133523
g18155			XP_018554303.1 PREDICTED: uncharacterized protein LOC108898760 [Lates calcarifer]	0	3	38	0	0	0	14.2782	0	Inf	0.133558
g13793	otx1a	otx1a_danre	XP_005989615.1 PREDICTED: homeobox protein OTX1 isoform X1 [Latimeria chalumnae]	80	147	90	99	180	212	100.827	158.329	0.63682	0.133681
g8287	bgal	bgal_canfa	XP_023854174.1 beta-galactosidase [Salvelinus alpinus]	340	326	285	154	185	266	317.841	197.158	1.61212	0.133721
g3516	sash3	sash3_bovin	XP_026081616.1 SAM and SH3 domain-containing protein 3-like [Carassius auratus]	59	47	162	16	31	40	92.7477	27.8808	3.32658	0.133758
g32107	men1	men1_mouse	NP_571028.1 menin [Danio rerio]	2	1	7	1	35	17	3.52959	16.5876	0.212784	0.133759
g4198	pitx1	pitx1_xenla	XP_023700543.1 pituitary homeobox 1-like isoform X1 [Paramormyrops kingsleyae]	3	0	5	0	0	0	2.95668	0	Inf	0.133914
g34296	spn6	spn6_schpo	XP_018541904.1 PREDICTED: uncharacterized protein LOC108889764 [Lates calcarifer]	198	276	239	51	186	212	232.985	141.566	1.64577	0.133943
g3350	tyro	tyro_oryla	ANN11878.1 tyrosinase protein [Cyprinus carpio 'color']	114	118	173	49	102	98	136.325	80.4735	1.69403	0.133969
g2695	tpp1	tpp1_rat	XP_006632449.1 PREDICTED: LOW QUALITY PROTEIN: tripeptidyl-peptidase 1 [Lepisosteus oculatus]	96	305	107	18	108	131	153.35	79.9934	1.91703	0.134012
g9876	elf2	elf2_human	XP_016105646.1 PREDICTED: ETS-related transcription factor Elf-2-like [Sinocyclocheilus grahami]	13	6	17	19	13	40	12.6788	23.2786	0.544657	0.134202
g22667	m4k3	m4k3_rat	XP_015218072.1 PREDICTED: mitogen-activated protein kinase kinase kinase kinase 3 isoform X5 [Lepisosteus oculatus]	268	470	124	149	172	199	268.93	171.422	1.56882	0.134264
g21803	ube2k	ube2k_bovin	CAG06257.1 unnamed protein product, partial [Tetraodon nigroviridis]	30	62	40	54	102	61	41.7818	71.5839	0.583676	0.134427
g33046	s41a2	s41a2_mouse	XP_015207389.1 PREDICTED: solute carrier family 41 member 2 [Lepisosteus oculatus]	7	11	1	1	0	3	5.9034	1.2679	4.65607	0.134578
g1849	ctns	ctns_human	XP_014071715.1 PREDICTED: cystinosin-like [Salmo salar]	300	367	282	158	200	246	311.492	197.666	1.57585	0.134675
g933	t185l	t185l_danre	XP_018607147.1 PREDICTED: transmembrane protein 185A [Scleropages formosus]	49	64	42	83	69	99	50.465	83.4239	0.604922	0.134734
g32345	hlaf	hlaf_human	XP_023664629.1 major histocompatibility complex class I-related gene protein-like [Paramormyrops kingsleyae]	0	0	0	2	0	16	0	5.46446	0	0.134783
g31285			#N/A	230	153	106	266	206	281	166.963	251.883	0.662857	0.134828
g9948	diac	diac_human	NP_001134050.1 di-N-acetylchitobiase precursor [Salmo salar]	69	85	157	59	57	44	104.564	54.1264	1.93184	0.134859
g17770	sepp1	sepp1_rat	XP_024273924.1 selenoprotein P [Oncorhynchus tshawytscha]	5255	12214	7125	9406	11474	15298	7705.22	11820.1	0.651875	0.134914
g1097	pdia4	pdia4_human	AAH63979.1 Protein disulfide isomerase associated 4 [Danio rerio]	118	408	534	105	206	152	340.06	151.427	2.2457	0.134923
g41651			KPP70414.1 interleukin enhancer-binding factor 3-like, partial [Scleropages formosus]	0	0	1	6	5	0	0.35566	3.93857	0.0903019	0.135002
g7924	myt1l	myt1l_mouse	XP_017546290.1 PREDICTED: myelin transcription factor 1-like protein isoform X5 [Pygocentrus nattereri]	18	21	5	20	19	64	14.1906	32.62	0.435027	0.135056
g33057	lat1	lat1_rabit	CDQ86515.1 unnamed protein product [Oncorhynchus mykiss]	7	6	9	4	19	27	7.47678	15.5552	0.48066	0.135115
g14832	epas1	epas1_human	XP_018621751.1 PREDICTED: endothelial PAS domain-containing protein 1 isoform X5 [Scleropages formosus]	30	47	26	32	8	14	32.9869	19.122	1.72507	0.135404
g19362	apaf	apaf_danre	KPP69782.1 apoptotic protease-activating factor 1-like [Scleropages formosus]	95	145	146	85	79	73	126.127	79.7936	1.58067	0.135425
g30639	mon2	mon2_human	XP_017341175.1 PREDICTED: protein MON2 homolog isoform X1 [Ictalurus punctatus]	4	1	2	5	11	8	2.53687	7.81557	0.324592	0.135544
g43698	if4g3	if4g3_human	CAF90414.1 unnamed protein product, partial [Tetraodon nigroviridis]	34	44	61	58	91	78	46.243	74.5937	0.619932	0.135559
g19724			KTG45706.1 hypothetical protein cypCar_00015697 [Cyprinus carpio]	3	10	12	0	2	5	7.99011	2.10546	3.79496	0.135625
g44171	scnd3	scnd3_human	XP_022528993.1 uncharacterized protein LOC111193257 [Astyanax mexicanus]	0	0	8	3	12	11	2.84528	8.23615	0.345463	0.135634
g1493	rgs8	rgs8_danre	XP_026202137.1 regulator of G-protein signaling 21-like isoform X2 [Anabas testudineus]	46	11	46	6	18	15	37.2271	12.4989	2.97844	0.1358
g39372			XP_026117550.1 macrophage-expressed gene 1 protein-like [Carassius auratus]	29	33	36	20	23	8	32.5893	17.5017	1.86207	0.135828
g27925	shan2	shan2_mouse	XP_017552876.1 PREDICTED: SH3 and multiple ankyrin repeat domains protein 1-like isoform X1 [Pygocentrus nattereri]	1	1	0	2	5	7	0.647174	4.43146	0.146041	0.135839
g10146	slap1	slap1_mouse	XP_018587364.1 PREDICTED: src-like-adapter [Scleropages formosus]	54	85	55	22	49	41	62.3945	36.2795	1.71983	0.13593
g17396	cxb4	cxb4_rat	XP_020500707.1 gap junction beta-4 protein-like [Labrus bergylta]	96	115	142	89	75	52	117.466	73.9183	1.58913	0.136101
g13362	hsc20	hsc20_mouse	XP_018596040.1 PREDICTED: iron-sulfur cluster co-chaperone protein HscB, mitochondrial isoform X1 [Scleropages formosus]	143	93	152	88	62	83	133.887	78.4406	1.70686	0.13613
g5125	nep	nep_mouse	XP_023677525.1 neprilysin isoform X3 [Paramormyrops kingsleyae]	33	89	8	21	6	16	38.4474	14.7844	2.60053	0.136329
g1621	obcam	obcam_chick	XP_018610880.1 PREDICTED: opioid-binding protein/cell adhesion molecule-like isoform X1 [Scleropages formosus]	8	2	6	0	1	2	5.78507	0.906295	6.38321	0.136348
g6418	pin4	pin4_danre	XP_013870123.1 PREDICTED: peptidyl-prolyl cis-trans isomerase NIMA-interacting 4 [Austrofundulus limnaeus]	576	1366	737	633	512	591	835.855	583.635	1.43215	0.136373
g19857			XP_010868026.1 PREDICTED: bcl-2-like protein 11 [Esox lucius]	11	7	23	7	3	5	14.2816	5.15108	2.77254	0.136416
g31682	po210	po210_human	KPP77120.1 nuclear pore membrane glycoprotein 210-like [Scleropages formosus]	9	9	13	12	14	43	10.4482	21.7527	0.480316	0.136438
g22319	hmox	hmox_fugru	XP_021412282.1 heme oxygenase-like isoform X1 [Oncorhynchus mykiss]	31	181	59	42	22	50	79.2035	38.046	2.08178	0.136497
g7231			XP_014678132.1 PREDICTED: uncharacterized protein LOC106817940 [Priapulus caudatus]	6530	7424	3353	4283	3020	3599	5645.99	3689.47	1.5303	0.136572
g34568	muc5a	muc5a_human	XP_015195400.1 PREDICTED: intestinal mucin-like protein [Lepisosteus oculatus]	11	3	68	1	3	1	29.2688	1.64384	17.8051	0.136631
g18278	nfya	nfya_bovin	XP_026189070.1 nuclear transcription factor Y subunit alpha isoform X3 [Mastacembelus armatus]	21	78	58	17	35	36	48.7187	28.3808	1.7166	0.136799
g17423	celf3	celf3_danre	XP_018592507.1 PREDICTED: CUGBP Elav-like family member 3 isoform X1 [Scleropages formosus]	36	43	24	72	55	46	33.6148	59.1319	0.568471	0.136856
g23672	hip1r	hip1r_mouse	KPP65263.1 hypothetical protein Z043_116333 [Scleropages formosus]	21	17	23	32	35	43	20.7533	36.2703	0.572185	0.136867
g22543	apoa4	apoa4_human	KPP65015.1 apolipoprotein A-I-like [Scleropages formosus]	69628	71991	73815	44340	48377	48516	71915.6	46977.8	1.53084	0.136894
g22615			#N/A	13	20	8	9	2	5	13.0392	5.6091	2.32465	0.136937
g22685	ikbz	ikbz_bovin	KPP61675.1 NF-kappa-B inhibitor zeta-like [Scleropages formosus]	11	13	30	7	6	9	18.2975	7.28422	2.51193	0.13702
g45061	utro	utro_human	XP_020790041.1 utrophin [Boleophthalmus pectinirostris]	9	8	12	8	36	20	9.83811	20.5119	0.47963	0.137152
g22579	s23a1	s23a1_mouse	XP_018607742.1 PREDICTED: solute carrier family 23 member 1 [Scleropages formosus]	85	178	53	44	75	72	97.5172	62.2574	1.56636	0.137234
g34957			XP_014058114.1 PREDICTED: uncharacterized protein LOC106606422 [Salmo salar]	30	14	28	9	9	17	25.3036	11.3674	2.22598	0.137366
g26720	trea	trea_human	XP_020514389.1 trehalase-like [Labrus bergylta]	7	5	0	0	0	1	4.02146	0.292867	13.7313	0.137422
g17617			XP_023668222.1 serine/threonine-protein kinase PLK4 isoform X1 [Paramormyrops kingsleyae]	20	15	9	23	33	28	14.8725	27.7325	0.536284	0.137506
g33074	ssf1	ssf1_mouse	XP_017310249.1 PREDICTED: suppressor of SWI4 1 homolog [Ictalurus punctatus]	118	283	130	188	314	301	164.575	261.996	0.628159	0.137531
g25703	srrm4	srrm4_danre	XP_023668149.1 serine/arginine repetitive matrix protein 4 [Paramormyrops kingsleyae]	18	26	13	31	30	43	18.3078	34.2782	0.534093	0.137532
g23444			OCT72150.1 hypothetical protein XELAEV_18035117mg [Xenopus laevis]	0	0	1	6	2	3	0.35566	3.85549	0.0922478	0.137539
g41962			#N/A	3	13	1	2	0	1	4.84099	1.07146	4.51815	0.13762
g19186	gdpd1	gdpd1_rat	XP_022526078.1 glycerophosphodiester phosphodiesterase domain-containing protein 1 [Astyanax mexicanus]	428	393	260	414	568	629	360.559	527.459	0.683576	0.13763
g3419	spit1	spit1_human	XP_021430151.1 kunitz-type protease inhibitor 1 [Oncorhynchus mykiss]	580	847	424	267	369	560	594.081	386.234	1.53814	0.137631
g16776	sh3l3	sh3l3_human	XP_026096788.1 SH3 domain-binding glutamic acid-rich-like protein 3 [Carassius auratus]	125	217	85	99	80	85	134.531	89.0787	1.51025	0.137661
g23605			#N/A	0	1	3	7	5	6	1.32136	6.08506	0.217148	0.137666
g22688	s38a6	s38a6_xentr	XP_019132647.1 PREDICTED: probable sodium-coupled neutral amino acid transporter 6 isoform X1 [Larimichthys crocea]	9	16	16	4	6	6	13.2958	5.23774	2.53846	0.137717
g3094			XP_012695428.1 PREDICTED: cystatin-1-like [Clupea harengus]	137	240	136	70	109	141	163.234	103.486	1.57735	0.137809
g2461	clcn7	clcn7_mouse	XP_018612905.1 PREDICTED: H(+)/Cl(-) exchange transporter 7 [Scleropages formosus]	237	277	212	109	152	199	238.955	149.439	1.59902	0.137853
g15330	cn159	cn159_mouse	XP_023683233.1 D-glutamate cyclase, mitochondrial isoform X2 [Paramormyrops kingsleyae]	33	19	39	24	66	65	31.6662	49.5364	0.63925	0.137855
g16500			#N/A	5	12	17	2	3	7	11.0628	3.79034	2.91867	0.137873
g8707	rm53	rm53_bovin	XP_004549260.1 39S ribosomal protein L53, mitochondrial [Maylandia zebra]	76	237	59	77	36	68	111.125	61.4308	1.80894	0.138083
g1318	dkk1	dkk1_mouse	XP_023686646.1 dickkopf-related protein 1 [Paramormyrops kingsleyae]	306	582	365	233	339	233	398.06	267.614	1.48745	0.138096
g5316	apc2	apc2_mouse	XP_018601473.1 PREDICTED: adenomatous polyposis coli protein 2 [Scleropages formosus]	203	126	84	212	157	306	141.664	222.476	0.636764	0.138169
g23992	zn827	zn827_mouse	XP_014852489.1 PREDICTED: zinc finger protein 827-like isoform X1 [Poecilia mexicana]	33	84	61	74	96	114	56.0255	92.9684	0.602629	0.138207
g18550			XP_017547617.1 PREDICTED: fructose-bisphosphate aldolase B [Pygocentrus nattereri]	136	251	66	171	284	233	140.743	225.846	0.62318	0.13833
g18043	dnpep	dnpep_mouse	KPP63141.1 aspartyl aminopeptidase-like, partial [Scleropages formosus]	239	551	258	145	280	245	325.802	217.957	1.4948	0.138371
g4564	gthb1	gthb1_angja	AAN73407.1 follicle stimulating hormone beta subunit [Anguilla anguilla]	2	12	5	2	0	2	5.61646	1.36432	4.11667	0.138403
g21652	ten3	ten3_danre	XP_019899406.1 PREDICTED: LOW QUALITY PROTEIN: teneurin-3 [Esox lucius]	0	0	2	0	6	8	0.711321	4.2663	0.16673	0.138485
g24362	gtr12	gtr12_bovin	XP_015204257.1 PREDICTED: solute carrier family 2, facilitated glucose transporter member 12 [Lepisosteus oculatus]	21	14	15	15	1	5	17.1449	7.62431	2.24872	0.138508
g43815	emsy	emsy_danre	XP_018611109.1 PREDICTED: BRCA2-interacting transcriptional repressor EMSY isoform X1 [Scleropages formosus]	0	0	1	5	4	2	0.35566	3.81445	0.0932403	0.138827
g1411	mf2aa	mf2aa_danre	XP_020314206.1 sodium-dependent lysophosphatidylcholine symporter 1-like isoform X2 [Oncorhynchus kisutch]	0	7	2	0	0	0	2.49199	0	Inf	0.138881
g10207	ainx	ainx_bovin	XP_013873480.1 PREDICTED: neurofilament light polypeptide-like [Austrofundulus limnaeus]	41	104	41	134	70	108	57.1422	106.234	0.537889	0.138902
g29715	fyco1	fyco1_human	XP_022541606.1 FYVE and coiled-coil domain-containing protein 1-like [Astyanax mexicanus]	2	1	1	6	3	9	1.39563	5.93325	0.235221	0.138958
g26475			OPJ82436.1 dual specificity protein kinase CLK2 isoform B [Patagioenas fasciata monilis]	9	7	14	21	19	22	10.295	20.7089	0.497132	0.138968
g1695	kpcd	kpcd_human	XP_016394390.1 PREDICTED: protein kinase C delta type-like [Sinocyclocheilus rhinocerous]	8	3	9	4	0	1	7.10643	1.85004	3.84122	0.138982
g5930	fmn2	fmn2_human	XP_006638883.2 PREDICTED: formin-2 [Lepisosteus oculatus]	21	37	15	36	34	58	22.9957	41.8999	0.548823	0.139021
g10890	grhl2	grhl2_mouse	XP_018589478.1 PREDICTED: grainyhead-like protein 1 homolog isoform X4 [Scleropages formosus]	623	333	615	285	325	290	548.15	300.062	1.82679	0.139091
g41511	spg20	spg20_mouse	XP_006628279.1 PREDICTED: spartin isoform X1 [Lepisosteus oculatus]	20	21	10	3	17	2	16.7545	7.20314	2.32599	0.139189
g21679	ldhb	ldhb_mouse	XP_018619555.1 PREDICTED: L-lactate dehydrogenase B chain-like [Scleropages formosus]	16	57	27	20	20	12	30.3872	17.7115	1.71568	0.139192
g20818	mtnd	mtnd_danre	KPP69174.1 1,2-dihydroxy-3-keto-5-methylthiopentene dioxygenase-like [Scleropages formosus]	495	952	687	411	387	586	680.942	455.677	1.49435	0.139221
g6260	ednra	ednra_pig	XP_016145634.1 PREDICTED: endothelin-1 receptor-like [Sinocyclocheilus grahami]	51	103	65	85	131	128	69.3516	112.57	0.616073	0.139244
g17251	borg4	borg4_human	XP_018600993.1 PREDICTED: cdc42 effector protein 4 [Scleropages formosus]	54	66	61	66	145	77	59.6953	94.7254	0.630192	0.139261
g3194	atx1	atx1_mouse	XP_015212340.1 PREDICTED: ataxin-1 [Lepisosteus oculatus]	21	37	13	13	6	15	22.2843	11.3772	1.95869	0.139271
g1580	wnk2	wnk2_human	XP_015203702.1 PREDICTED: serine/threonine-protein kinase WNK2 isoform X7 [Lepisosteus oculatus]	11	17	18	4	7	8	15.0471	6.14404	2.44906	0.139288
g20463	tnap3	tnap3_mouse	XP_026135033.1 tumor necrosis factor alpha-induced protein 3-like [Carassius auratus]	17	52	105	13	14	23	57.2496	16.2846	3.51557	0.13953
g20050			XP_023692419.1 serine-rich coiled-coil domain-containing protein 1 isoform X1 [Paramormyrops kingsleyae]	1	1	1	3	7	6	1.00283	5.16901	0.194009	0.139568
g44236	gptc8	gptc8_mouse	KPP74684.1 hypothetical protein Z043_106140 [Scleropages formosus]	3	4	8	6	16	16	5.04119	12.1506	0.414892	0.139645
g27237			#N/A	5	36	3	2	0	4	12.1887	1.95006	6.25041	0.139687
g34887	ncor1	ncor1_xentr	KPP67859.1 hypothetical protein Z043_113504 [Scleropages formosus]	2	1	1	4	8	6	1.39563	5.87886	0.237398	0.139879
g43285	smc7l	smc7l_danre	XP_023652597.1 LOW QUALITY PROTEIN: mitochondrial dynamics protein MID51 [Paramormyrops kingsleyae]	10	7	8	18	19	17	8.55388	18.0767	0.4732	0.139884
g10949	lap4b	lap4b_rat	XP_003968956.1 PREDICTED: lysosomal-associated transmembrane protein 4B-like [Takifugu rubripes]	24	47	21	9	14	24	28.8518	15.0203	1.92085	0.139907
g9472	gp125	gp125_human	XP_006629934.1 PREDICTED: adhesion G protein-coupled receptor A3 [Lepisosteus oculatus]	109	196	118	195	196	252	134.641	212.545	0.633472	0.139952
g13524	h2ax	h2ax_danre	XP_017557140.1 PREDICTED: histone H2AX [Pygocentrus nattereri]	699	884	642	378	607	461	727.769	476.745	1.52654	0.139975
g21538	tph	tph_xenla	XP_018619488.1 PREDICTED: tryptophan 5-hydroxylase 1-like [Scleropages formosus]	70	51	25	28	18	21	49.3605	22.8205	2.16298	0.140002
g6680	rb27a	rb27a_human	NP_001085863.1 RAB27A, member RAS oncogene family L homeolog [Xenopus laevis]	243	468	254	288	149	181	304.837	212.889	1.4319	0.140011
g25270			CAG12463.1 unnamed protein product [Tetraodon nigroviridis]	120	47	167	37	45	66	118.486	48.1583	2.46035	0.140128
g26344	rbms2	rbms2_mouse	ERE91750.1 RNA-binding motif, single-stranded-interacting protein 2 [Cricetulus griseus]	162	169	122	209	224	254	150.013	227.556	0.659237	0.140181
g424	sc5a8	sc5a8_mouse	KTG37283.1 hypothetical protein cypCar_00011258 [Cyprinus carpio]	11	12	14	7	3	4	12.3525	4.85821	2.54261	0.140187
g498	dlec1	dlec1_human	XP_015209756.1 PREDICTED: LOW QUALITY PROTEIN: deleted in lung and esophageal cancer protein 1 [Lepisosteus oculatus]	51	48	53	30	30	26	51.0927	28.9102	1.76729	0.140198
g9357	af1l2	af1l2_mouse	XP_018618173.1 PREDICTED: actin filament-associated protein 1-like 2 [Scleropages formosus]	53	117	99	100	183	134	85.791	136.836	0.626961	0.140284
g11400	junb	junb_cypca	XP_018617419.1 PREDICTED: transcription factor jun-B [Scleropages formosus]	767	569	1965	311	514	353	1144.89	389.221	2.94149	0.140332
g23968	apc11	apc11_mouse	XP_010887682.1 PREDICTED: anaphase-promoting complex subunit 11 [Esox lucius]	138	263	194	110	115	150	190.106	123.617	1.53786	0.140444
g43482	rgma	rgma_mouse	XP_019729452.1 PREDICTED: repulsive guidance molecule A [Hippocampus comes]	31	23	34	25	72	53	30.1198	48.3347	0.623151	0.140558
g24212	cyc	cyc_hipam	XP_023142859.1 cytochrome c-a [Amphiprion ocellaris]	76	125	110	34	85	70	100.773	60.9843	1.65243	0.140562
g27492	traf5	traf5_mouse	XP_012688507.1 PREDICTED: TNF receptor-associated factor 3 isoform X1 [Clupea harengus]	5	2	7	9	16	11	4.96235	11.8542	0.418617	0.140576
g5743	cabp8	cabp8_human	XP_023511288.1 calcium-binding protein 8 isoform X4 [Equus caballus]	2	1	5	0	0	0	2.81827	0	Inf	0.140595
g23084	rgpa2	rgpa2_human	XP_006626199.1 PREDICTED: ral GTPase-activating protein subunit alpha-2 isoform X5 [Lepisosteus oculatus]	0	1	2	2	10	4	0.965701	5.15566	0.187309	0.140621
g32791	papd5	papd5_mouse	XP_008335424.1 non-canonical poly(A) RNA polymerase PAPD5 [Cynoglossus semilaevis]	32	18	20	24	55	44	24.2614	39.86	0.608666	0.140654
g14698	sh3r1	sh3r1_bovin	EPY87061.1 hypothetical protein CB1_000274018 [Camelus ferus]	66	56	92	100	98	138	72.8904	110.76	0.658094	0.140795
g19458	agr2	agr2_danre	XP_023658398.1 anterior gradient protein 2 homolog [Paramormyrops kingsleyae]	578	1324	406	579	395	382	708.233	463.898	1.5267	0.140849
g922	md1l1	md1l1_human	XP_023670699.1 mitotic spindle assembly checkpoint protein MAD1 isoform X1 [Paramormyrops kingsleyae]	21	9	15	23	34	28	15.873	28.0531	0.56582	0.14085
g90	txd17	txd17_danre	XP_020363668.1 LOW QUALITY PROTEIN: thioredoxin domain-containing protein 17 [Oncorhynchus kisutch]	829	1784	887	829	709	746	1094.91	768.481	1.42477	0.140854
g40890	ef2	ef2_chick	XP_023653956.1 elongation factor 2 [Paramormyrops kingsleyae]	957	1482	1591	1890	2093	1937	1318.75	1973.98	0.668066	0.140871
g33232	k1191	k1191_danre	KPP75476.1 putative monooxygenase p33MONOX [Scleropages formosus]	6	7	12	14	26	14	8.40535	17.8848	0.469971	0.140976
g14522	pir	pir_human	XP_015219457.1 PREDICTED: pirin isoform X3 [Lepisosteus oculatus]	21	14	27	9	3	17	21.4128	9.44407	2.26733	0.141265
g9982	ubr5	ubr5_rat	KPP76795.1 E3 ubiquitin-protein ligase UBR5-like [Scleropages formosus]	156	381	321	349	490	439	272.362	421.507	0.646162	0.141363
g32066	nu160	nu160_human	XP_012671084.1 PREDICTED: nuclear pore complex protein Nup160 [Clupea harengus]	1	2	1	5	12	1	1.25722	6.08606	0.206573	0.141407
g25417			XP_015223557.1 PREDICTED: genetic suppressor element 1 isoform X1 [Lepisosteus oculatus]	9	16	24	9	2	10	16.1411	7.07344	2.28193	0.141746
g9860	gima2	gima2_human	XP_015195264.1 PREDICTED: GTPase IMAP family member 4-like, partial [Lepisosteus oculatus]	9	34	3	2	3	7	13.2511	3.79034	3.49601	0.141855
g21581			KPP75016.1 transcription initiation factor TFIID subunit 3-like [Scleropages formosus]	22	23	27	18	49	59	24.095	39.9939	0.602468	0.141861
g6731	znhi2	znhi2_human	XP_013984559.1 PREDICTED: zinc finger HIT domain-containing protein 2 [Salmo salar]	320	318	442	237	202	257	363.789	232.283	1.56615	0.141933
g32252	fig4	fig4_human	XP_026049680.1 polyphosphoinositide phosphatase isoform X3 [Astatotilapia calliptera]	3	7	5	8	6	24	4.73735	12.0665	0.392603	0.141959
g38457	h48	h48_chick	XP_001367380.2 PREDICTED: uncharacterized protein LOC100018638 [Monodelphis domestica]	12	64	9	8	12	3	24.1948	7.83968	3.0862	0.142044
g36039	clic2	clic2_human	XP_026096873.1 chloride intracellular channel protein 1-like [Carassius auratus]	7	0	4	0	1	0	4.17219	0.32056	13.0153	0.142053
g8653	fr1l4	fr1l4_mouse	XP_023693605.1 fer-1-like protein 4 [Paramormyrops kingsleyae]	14	21	32	11	11	10	22.2222	10.7371	2.06967	0.142072
g10020	tm101	tm101_bovin	XP_006638299.1 PREDICTED: transmembrane protein 101 [Lepisosteus oculatus]	41	163	53	39	42	56	76.4186	45.0466	1.69644	0.1421
g14279	cc150	cc150_mouse	XP_023822578.1 coiled-coil domain-containing protein 150 isoform X3 [Salvelinus alpinus]	27	71	51	76	73	91	46.8051	79.6382	0.587722	0.142171
g24368			XP_010900462.1 PREDICTED: rhomboid-related protein 3 isoform X1 [Esox lucius]	23	17	17	54	22	37	19.4049	38.9103	0.49871	0.142247
g12724			XP_018618754.1 PREDICTED: uncharacterized protein LOC108940839 isoform X1 [Scleropages formosus]	6	4	9	18	17	9	6.57523	15.0926	0.435658	0.142282
g7189	trm2b	trm2b_danre	XP_015201758.1 PREDICTED: tRNA (uracil(54)-C(5))-methyltransferase homolog [Lepisosteus oculatus]	16	21	20	17	4	5	18.7399	9.36458	2.00115	0.142476
g25351			XP_015219549.1 PREDICTED: transmembrane protein 255B [Lepisosteus oculatus]	1	1	6	0	0	0	2.78114	0	Inf	0.142496
g7573	fgfp1	fgfp1_rat	XP_020308484.1 fibroblast growth factor-binding protein 1-like [Oncorhynchus kisutch]	57	127	117	51	90	42	96.3078	61.0049	1.57869	0.14256
g12151	wsb2	wsb2_bovin	XP_018596052.1 PREDICTED: WD repeat and SOCS box-containing protein 2 isoform X1 [Scleropages formosus]	273	502	231	174	262	210	317.089	213.226	1.4871	0.142581
g32775	zmat1	zmat1_xentr	XP_023667352.1 zinc finger matrin-type protein 1-like isoform X1 [Paramormyrops kingsleyae]	1	7	6	2	0	0	4.30742	0.778588	5.53235	0.142639
g266	csk2b	csk2b_danre	XP_017566896.1 PREDICTED: casein kinase II subunit beta isoform X1 [Pygocentrus nattereri]	1409	2944	1760	1137	1229	1642	1928.31	1317.48	1.46363	0.142647
g16514	psmd9	psmd9_rat	ACI67160.1 26S proteasome non-ATPase regulatory subunit 9 [Salmo salar]	256	404	266	183	216	195	297.931	197.591	1.50782	0.142695
g15610			#N/A	7	3	0	0	0	0	3.5127	0	Inf	0.142807
g19677	mypt2	mypt2_mouse	XP_018619405.1 PREDICTED: protein phosphatase 1 regulatory subunit 12A-like isoform X2 [Scleropages formosus]	337	300	208	382	454	422	282.663	417.835	0.676495	0.142832
g29393	pdzd8	pdzd8_human	KPP77400.1 hypothetical protein Z043_103178 [Scleropages formosus]	7	4	6	6	21	14	5.90104	13.1677	0.448146	0.142867
g23004	wdr5	wdr5_xentr	KTG37358.1 hypothetical protein cypCar_00002089, partial [Cyprinus carpio]	96	127	81	110	158	199	98.823	151.751	0.651216	0.142891
g4296	lima1	lima1_human	XP_021335365.1 LIM domain and actin-binding protein 1-like [Danio rerio]	12	9	14	4	5	4	11.9822	4.33145	2.76633	0.142983
g15498	lox5	lox5_human	XP_017580898.1 PREDICTED: arachidonate 5-lipoxygenase [Pygocentrus nattereri]	42	43	63	10	49	21	49.8423	25.7506	1.93558	0.143015
g15828	il16	il16_macmu	XP_018590436.1 PREDICTED: uncharacterized protein LOC108923879 [Scleropages formosus]	121	266	203	154	85	134	187.392	126.443	1.48203	0.14302
g44522	dsc1	dsc1_mouse	XP_015209376.1 PREDICTED: desmocollin-2-like isoform X1 [Lepisosteus oculatus]	39	18	31	3	18	20	30.9233	12.7953	2.41677	0.143021
g5497			#N/A	37	61	63	32	39	21	52.4572	31.1095	1.68621	0.143165
g30714	vatl	vatl_rat	XP_005814433.1 V-type proton ATPase 16 kDa proteolipid subunit-like [Xiphophorus maculatus]	209	376	153	110	222	138	232.157	154.402	1.50358	0.143325
g8304	sam10	sam10_human	XP_005801721.1 sterile alpha motif domain-containing protein 10 [Xiphophorus maculatus]	17	15	4	22	27	22	11.9158	23.6627	0.503571	0.143398
g41559			#N/A	4	14	3	0	3	2	6.19949	1.54742	4.00635	0.143449
g25712	s2611	s2611_mouse	XP_006790932.1 PREDICTED: LOW QUALITY PROTEIN: sodium-independent sulfate anion transporter-like [Neolamprologus brichardi]	8	24	9	4	7	5	12.4484	5.26543	2.36418	0.143568
g21023			#N/A	153	329	124	95	120	168	187.891	124.652	1.50732	0.143724
g33823	ist1	ist1_ponab	XP_013881416.1 PREDICTED: IST1 homolog isoform X1 [Austrofundulus limnaeus]	3	20	2	1	1	2	6.97732	1.29559	5.38544	0.14376
g34831	pi51a	pi51a_mouse	KPP74228.1 hypothetical protein Z043_106626 [Scleropages formosus]	6	4	8	1	2	1	6.21957	1.32328	4.70011	0.143803
g38795			XP_017572218.1 PREDICTED: peroxisome biogenesis factor 13 [Pygocentrus nattereri]	2	12	1	1	1	0	4.19382	0.709855	5.908	0.143918
g7865	gpr12	gpr12_mouse	XP_018616541.1 PREDICTED: G-protein coupled receptor 12 [Scleropages formosus]	0	2	2	4	6	8	1.22008	5.82348	0.209511	0.143928
g10045	ncor2	ncor2_mouse	XP_018587070.1 PREDICTED: LOW QUALITY PROTEIN: nuclear receptor corepressor 2 [Scleropages formosus]	88	216	160	198	224	278	146.418	230.303	0.635762	0.143929
g4351	pcd19	pcd19_human	XP_018602073.1 PREDICTED: protocadherin-19-like [Scleropages formosus]	46	103	51	35	37	45	62.4084	38.665	1.61408	0.143952
g20948	srgp1	srgp1_human	XP_015338106.1 PREDICTED: SLIT-ROBO Rho GTPase-activating protein 1 [Marmota marmota marmota]	0	2	1	2	8	6	0.864422	5.10027	0.169485	0.14399
g8212	odo2	odo2_pig	XP_006632416.1 PREDICTED: dihydrolipoyllysine-residue succinyltransferase component of 2-oxoglutarate dehydrogenase complex, mitochondrial [Lepisosteus oculatus]	143	400	174	123	139	194	219.807	149.257	1.47267	0.143993
g18602	sp2	sp2_bovin	XP_023680805.1 transcription factor Sp2 isoform X2 [Paramormyrops kingsleyae]	69	59	80	66	106	154	70.564	104.774	0.673486	0.144039
g3906	sygp1	sygp1_human	XP_010881666.1 PREDICTED: ras GTPase-activating protein nGAP isoform X4 [Esox lucius]	26	41	49	17	17	29	38.0696	20.5607	1.85157	0.144289
g43956			KPP62309.1 forkhead box protein P4-like [Scleropages formosus]	2	13	10	15	14	25	7.64914	17.6489	0.433405	0.144301
g31015	sem4e	sem4e_danre	KPP67823.1 semaphorin-4F-like [Scleropages formosus]	11	8	5	3	2	2	8.13407	2.39474	3.39665	0.14444
g13426	chadl	chadl_human	XP_017339940.1 PREDICTED: chondroadherin-like protein [Ictalurus punctatus]	46	73	70	88	63	147	61.5345	97.5046	0.631093	0.144529
g16719	gp116	gp116_human	XP_020352989.1 adhesion G protein-coupled receptor F5-like [Oncorhynchus kisutch]	212	129	296	136	89	115	221.363	115.154	1.92233	0.144556
g25255	s38a4	s38a4_mouse	XP_012679930.1 PREDICTED: sodium-coupled neutral amino acid transporter 4 [Clupea harengus]	1201	2291	1098	1021	853	1138	1445.05	1004.19	1.43902	0.14463
g44232	b3a2	b3a2_horse	XP_005449053.1 anion exchange protein 2 isoform X1 [Oreochromis niloticus]	0	2	3	2	12	6	1.57574	6.38252	0.246884	0.144725
g18582	fbx30	fbx30_human	XP_006625875.1 PREDICTED: F-box only protein 30 [Lepisosteus oculatus]	8	12	22	4	7	6	14.0194	5.5583	2.52225	0.144807
g26108	ajl1	ajl1_angja	BAX25467.1 galectin [Anguilla dieffenbachii]	36	108	16	23	29	13	47.3043	22.0573	2.14461	0.144893
g19409			#N/A	218	162	163	250	253	312	184.811	269.8	0.684994	0.144912
g31304	marh6	marh6_mouse	XP_003967913.1 PREDICTED: E3 ubiquitin-protein ligase MARCH6 isoform X1 [Takifugu rubripes]	2	6	6	8	13	15	4.44583	11.6746	0.380811	0.144917
g18054	tnnt2	tnnt2_chick	XP_022605184.1 troponin T, cardiac muscle isoforms-like isoform X5 [Seriola dumerili]	8	7	9	3	1	3	8.12396	2.36704	3.43211	0.144933
g105			#N/A	6	6	6	3	0	1	6.01701	1.46075	4.11912	0.14502
g15806	lsm6	lsm6_human	NP_001002077.1 U6 snRNA-associated Sm-like protein LSm6 [Danio rerio]	579	2147	677	640	542	671	1014.37	619.406	1.63764	0.145106
g27768	mpeg1	mpeg1_human	XP_023857680.1 macrophage-expressed gene 1 protein [Salvelinus alpinus]	108	95	121	29	86	84	109.623	63.4586	1.72747	0.145131
g15072	rs8	rs8_human	CDQ93715.1 unnamed protein product, partial [Oncorhynchus mykiss]	11079	33757	12552	10126	14462	11740	17403.1	12016.2	1.44831	0.145175
g22675	wdr76	wdr76_rhife	XP_018619421.1 PREDICTED: WD repeat-containing protein 76 isoform X1 [Scleropages formosus]	65	105	67	75	174	119	76.0708	119.826	0.634845	0.145178
g10408	adck1	adck1_human	XP_005938748.1 PREDICTED: uncharacterized aarF domain-containing protein kinase 1 isoform X1 [Haplochromis burtoni]	1	0	0	2	6	3	0.392793	3.58055	0.109702	0.145336
g11888	gxlt1	gxlt1_chick	XP_015194436.1 PREDICTED: glucoside xylosyltransferase 1 isoform X2 [Lepisosteus oculatus]	225	406	210	380	439	429	266.346	414.298	0.642885	0.145427
g5185	c3ar	c3ar_oncmy	XP_006627133.1 PREDICTED: C3a anaphylatoxin chemotactic receptor-like [Lepisosteus oculatus]	7	6	11	1	4	2	8.1881	2.25727	3.62744	0.145532
g3732	ntm1b	ntm1b_danre	XP_018609451.1 PREDICTED: alpha N-terminal protein methyltransferase 1B isoform X1 [Scleropages formosus]	23	19	98	6	15	6	48.7222	8.90137	5.47356	0.145648
g12022	ssbp2	ssbp2_human	CDQ89424.1 unnamed protein product [Oncorhynchus mykiss]	81	100	63	105	98	175	79.6609	123.543	0.644806	0.145732
g23134	4f2	4f2_human	XP_016389529.1 PREDICTED: 4F2 cell-surface antigen heavy chain-like [Sinocyclocheilus rhinocerous]	189	276	157	317	258	354	200.286	309.786	0.64653	0.145786
g17574			#N/A	19	52	28	19	11	22	30.6494	17.3658	1.76492	0.145863
g24048	c560	c560_crigr	XP_012734871.1 succinate dehydrogenase cytochrome b560 subunit, mitochondrial isoform X2 [Fundulus heteroclitus]	648	2166	715	659	754	647	1059.82	687.732	1.54103	0.145873
g15090			#N/A	14	28	22	3	6	21	20.4463	9.24145	2.21245	0.145887
g8029	pax6	pax6_oryla	XP_016407488.1 PREDICTED: paired box protein Pax-6 [Sinocyclocheilus rhinocerous]	403	340	263	377	512	599	338.324	486.318	0.695684	0.146015
g14273	k0020	k0020_human	XP_015195694.1 PREDICTED: pumilio domain-containing protein KIAA0020 homolog [Lepisosteus oculatus]	123	355	89	248	285	315	170.273	280.158	0.607774	0.146064
g25950			#N/A	17	55	10	15	9	11	24.225	11.946	2.02788	0.146146
g10947	rir2	rir2_mouse	XP_018553530.1 PREDICTED: ribonucleoside-diphosphate reductase subunit M2 B-like [Lates calcarifer]	202	355	332	199	163	210	287.729	191.223	1.50468	0.146239
g30651	dmxl1	dmxl1_mouse	CDQ60149.1 unnamed protein product [Oncorhynchus mykiss]	5	3	3	0	0	1	3.79409	0.292867	12.955	0.146267
g6564	prg4	prg4_human	XP_020355266.1 proteoglycan 4-like [Oncorhynchus kisutch]	9	26	0	1	3	3	10.149	2.22958	4.552	0.146318
g213	aqp1	aqp1_mouse	BAK53383.1 aquaporin-1b [Anguilla japonica]	86	159	84	48	83	71	104.102	66.0862	1.57525	0.146323
g9254	tyrp2	tyrp2_pig	XP_013878741.1 PREDICTED: L-dopachrome tautomerase [Austrofundulus limnaeus]	153	71	309	24	68	98	188.057	59.8421	3.14256	0.146336
g13600			XP_018585902.1 PREDICTED: sialomucin core protein 24 [Scleropages formosus]	381	500	305	358	175	236	385.321	264.582	1.45634	0.146354
g1865	nr2f6	nr2f6_mouse	XP_018601466.1 PREDICTED: nuclear receptor subfamily 2 group F member 6 isoform X2 [Scleropages formosus]	1260	2577	1412	2664	2401	2592	1652.65	2565.86	0.644093	0.146362
g18385	pcbp2	pcbp2_mouse	XP_014021399.1 PREDICTED: poly(rC)-binding protein 2-like isoform X1 [Salmo salar]	89	185	90	58	107	60	114.028	74.451	1.53159	0.146376
g23572	lipa3	lipa3_rat	XP_015818814.1 PREDICTED: liprin-alpha-3-like isoform X2 [Nothobranchius furzeri]	0	0	0	0	2	11	0	3.86266	0	0.146458
g20070	pkha6	pkha6_mouse	XP_022525177.1 pleckstrin homology domain-containing family A member 7 [Astyanax mexicanus]	5	14	10	14	32	14	9.0819	19.8082	0.458492	0.146476
g34225	ahnk	ahnk_human	XP_023146699.1 neuroblast differentiation-associated protein AHNAK-like isoform X2 [Amphiprion ocellaris]	42	60	34	21	20	35	43.8526	24.8367	1.76564	0.146527
g3999	f109a	f109a_human	XP_023646820.1 sesquipedalian-1-like isoform X1 [Paramormyrops kingsleyae]	198	417	193	172	183	163	252.492	173.358	1.45648	0.146593
g16241	pnkp	pnkp_mouse	XP_023689266.1 bifunctional polynucleotide phosphatase/kinase isoform X2 [Paramormyrops kingsleyae]	175	343	260	374	383	398	248.463	384.932	0.645473	0.146666
g6522	trpa1	trpa1_human	XP_018609498.1 PREDICTED: transient receptor potential cation channel subfamily A member 1-like [Scleropages formosus]	7	1	4	13	9	10	4.42657	10.8745	0.407059	0.146723
g4400	galc	galc_danre	XP_018590826.1 PREDICTED: galactocerebrosidase [Scleropages formosus]	897	898	1152	452	723	760	990.49	630.305	1.57145	0.146784
g1367	hyal1	hyal1_bovin	XP_006631197.1 PREDICTED: hyaluronidase-1 [Lepisosteus oculatus]	110	156	141	68	116	70	133.039	84.1577	1.58083	0.146913
g22496	fyb	fyb_human	XP_018604764.1 PREDICTED: FYN-binding protein-like isoform X2 [Scleropages formosus]	45	58	40	42	122	71	46.6562	76.2523	0.611866	0.147098
g1815	fibg	fibg_human	CBX31965.1 fibrinogen gamma chain precursor [Plecoglossus altivelis]	3661	3129	6101	976	2581	3435	4403.86	2213.32	1.98971	0.147115
g30601	nbel1	nbel1_human	XP_022531129.1 neurobeachin-like protein 1 isoform X3 [Astyanax mexicanus]	0	0	0	2	4	2	0	2.64656	0	0.147124
g12709	nx22a	nx22a_danre	XP_006632762.2 PREDICTED: homeobox protein Nkx-2.8 [Lepisosteus oculatus]	76	85	43	98	122	99	66.7681	106.253	0.628387	0.147184
g7017	glrb	glrb_human	XP_017580410.1 PREDICTED: glycine receptor subunit beta-like isoform X1 [Pygocentrus nattereri]	10	27	7	8	9	1	13.2858	6.29226	2.11146	0.147218
g20683	pp1r8	pp1r8_mouse	NP_001342127.1 nuclear inhibitor of protein phosphatase 1 isoform 3 [Mus musculus]	24	63	35	63	51	85	37.9011	65.7678	0.576287	0.147258
g13638	i10r2	i10r2_human	XP_017540019.1 PREDICTED: interferon alpha/beta receptor 1-like [Pygocentrus nattereri]	46	49	45	28	25	26	46.5379	26.5288	1.75424	0.147309
g22056	msh3	msh3_mouse	XP_023679828.1 DNA mismatch repair protein Msh3 isoform X2 [Paramormyrops kingsleyae]	40	32	42	60	49	78	38.7897	61.9087	0.626562	0.147361
g36376	madl2	madl2_xenla	XP_026073223.1 myeloid-associated differentiation marker-like protein 2 [Carassius auratus]	4	9	1	1	1	0	4.21626	0.709855	5.93961	0.147383
g6137	depd7	depd7_danre	XP_018618809.1 PREDICTED: DEP domain-containing protein 7 [Scleropages formosus]	190	267	88	121	132	77	173.849	111.969	1.55264	0.147438
g18848			XP_020351562.1 6.8 kDa mitochondrial proteolipid [Oncorhynchus kisutch]	1179	3258	1389	1174	1244	1417	1785.89	1270.8	1.40532	0.147457
g18802			#N/A	111	189	132	285	174	200	138.625	225.3	0.615292	0.147571
g16649	atd2b	atd2b_human	XP_013875533.1 PREDICTED: ATPase family AAA domain-containing protein 2B [Austrofundulus limnaeus]	2	0	9	0	0	0	3.98653	0	Inf	0.147689
g20136	tulp1	tulp1_mouse	XP_016130904.1 PREDICTED: tubby-related protein 1-like isoform X2 [Sinocyclocheilus grahami]	5	6	5	12	8	19	5.26855	12.8005	0.41159	0.147894
g26585			#N/A	1	2	5	0	0	0	2.67986	0	Inf	0.147932
g18911	bmp4	bmp4_chick	XP_006767767.1 PREDICTED: bone morphogenetic protein 4 [Myotis davidii]	184	166	208	223	312	299	188.479	274.395	0.686888	0.148101
g29183			#N/A	1	3	2	2	5	16	1.86726	7.06726	0.264212	0.148125
g33797	pick1	pick1_mouse	XP_010895069.2 PREDICTED: PRKCA-binding protein [Esox lucius]	3	4	1	2	16	8	2.55156	8.25049	0.309262	0.148147
g31333	sf3b1	sf3b1_human	XP_007606585.2 PREDICTED: splicing factor 3B subunit 1 isoform X6 [Cricetulus griseus]	70	46	102	76	162	108	75.4744	113.147	0.667049	0.148303
g6804	aqp3	aqp3_mouse	KPP68012.1 aquaporin-3-like [Scleropages formosus]	21	21	13	8	14	3	18.2142	8.4808	2.1477	0.148307
g5975	upk2	upk2_bovin	XP_018610831.1 PREDICTED: uroplakin-2 [Scleropages formosus]	507	331	570	290	275	315	486.073	293.303	1.65724	0.148427
g13249	tmg2	tmg2_mouse	XP_022070520.1 transmembrane gamma-carboxyglutamic acid protein 2-like [Acanthochromis polyacanthus]	708	1186	375	528	464	477	713.166	493.985	1.4437	0.148582
g20930	lgr5	lgr5_human	XP_023682267.1 leucine-rich repeat-containing G-protein coupled receptor 5 isoform X2 [Paramormyrops kingsleyae]	47	35	41	55	47	98	41.9467	65.1785	0.643566	0.148605
g18230	bmp10	bmp10_human	XP_018617930.1 PREDICTED: bone morphogenetic protein 10 isoform X2 [Scleropages formosus]	0	0	0	2	3	3	0	2.61887	0	0.148633
g4520			XP_023646994.1 ADP-ribosylarginine hydrolase [Paramormyrops kingsleyae]	40	102	77	16	47	67	69.0444	40.9171	1.68742	0.148675
g33730	tpp2	tpp2_human	XP_006639261.1 PREDICTED: tripeptidyl-peptidase 2 isoform X1 [Lepisosteus oculatus]	13	9	17	9	44	29	13.442	26.1015	0.514989	0.148703
g20867	s6a15	s6a15_bovin	XP_018602584.1 PREDICTED: sodium-dependent neutral amino acid transporter B(0)AT2 [Scleropages formosus]	77	127	53	83	103	216	81.4015	128.588	0.633039	0.148739
g34591	adcy5	adcy5_mouse	XP_022060900.1 adenylate cyclase type 6-like [Acanthochromis polyacanthus]	5	2	2	4	15	8	3.18405	8.70852	0.365625	0.148746
g34242	wsb1	wsb1_fugru	#N/A	7	6	26	18	31	26	13.523	24.5592	0.550629	0.148769
g11357			XP_023680427.1 dapper homolog 3 [Paramormyrops kingsleyae]	7	7	4	1	2	1	5.95286	1.32328	4.49856	0.14892
g1462	dhcr7	dhcr7_danre	XP_006642705.2 PREDICTED: 7-dehydrocholesterol reductase isoform X1 [Lepisosteus oculatus]	626	536	880	363	407	560	695.218	435.787	1.59531	0.148951
g15274	fkb10	fkb10_human	KPP77110.1 peptidyl-prolyl cis-trans isomerase FKBP10-like, partial [Scleropages formosus]	1815	3181	2187	3379	3965	3101	2299.93	3494.63	0.658134	0.148965
g13807	bnip3	bnip3_mouse	NP_991133.2 Bcl-2/adenovirus E1B 19kD interaction protein XR [Danio rerio]	18	24	35	49	36	47	25.6235	44.3803	0.577362	0.149058
g10548	lx12b	lx12b_mouse	XP_023685044.1 arachidonate 15-lipoxygenase B-like [Paramormyrops kingsleyae]	33	65	77	91	118	67	56.8828	92.874	0.612473	0.149071
g14707	mtl12	mtl12_danre	XP_023653207.1 citrate synthase-lysine N-methyltransferase CSKMT, mitochondrial [Paramormyrops kingsleyae]	108	179	88	45	109	79	119.254	75.5958	1.57752	0.149098
g4928	bcl9	bcl9_human	XP_023684653.1 B-cell CLL/lymphoma 9 protein [Paramormyrops kingsleyae]	90	188	168	140	287	243	142.926	217.669	0.656621	0.149209
g14237	atpg	atpg_mouse	XP_016418720.1 PREDICTED: ATP synthase subunit gamma, mitochondrial-like isoform X1 [Sinocyclocheilus rhinocerous]	12	19	4	19	31	19	10.9694	22.8984	0.479046	0.149354
g13711	fr1l6	fr1l6_human	KPP67586.1 fer-1-like protein 6-like [Scleropages formosus]	131	54	259	51	79	29	157.308	53.6714	2.93095	0.149448
g588			#N/A	32	75	35	23	28	29	44.0961	26.4226	1.66888	0.149503
g9084	sl9a7	sl9a7_mouse	XP_016371510.1 PREDICTED: sodium/hydrogen exchanger 7-like isoform X1 [Sinocyclocheilus rhinocerous]	17	2	13	16	24	24	11.8098	20.951	0.563689	0.149522
g4339	cc059	cc059_human	XP_010864993.1 PREDICTED: protein MB21D2 [Esox lucius]	53	87	57	81	116	111	63.2218	101.226	0.624561	0.149534
g18646	hint1	hint1_bovin	XP_015462161.2 histidine triad nucleotide-binding protein 1 [Astyanax mexicanus]	138	334	142	116	184	91	189.672	130.792	1.45018	0.149572
g1279	asal	asal_allsa	ADV35592.1 lily-type lectin-2 [Oplegnathus fasciatus]	27	12	61	4	10	17	35.3533	9.74152	3.62913	0.149601
g4788	rt26	rt26_mouse	XP_018521747.1 PREDICTED: 28S ribosomal protein S26, mitochondrial [Lates calcarifer]	571	1032	620	453	507	498	707.315	484.722	1.45922	0.149613
g33641			BAB40965.1 28kDa-1e apolipoprotein [Anguilla japonica]	19	38	71	100	140	37	42.3814	94.644	0.447799	0.149817
g10535			XP_023679862.1 homeobox protein vent1-like [Paramormyrops kingsleyae]	414	1055	347	422	256	432	554.402	372.864	1.48688	0.149817
g43628	risc	risc_human	XP_026108949.1 retinoid-inducible serine carboxypeptidase-like [Carassius auratus]	13	32	17	6	13	10	19.2927	9.43172	2.04552	0.149834
g13279	clcn1	clcn1_canfa	KPP59232.1 chloride channel protein 1-like [Scleropages formosus]	4	16	17	1	4	9	11.6875	4.30734	2.71339	0.149847
g25897	merl	merl_papan	XP_016146149.1 PREDICTED: merlin-like isoform X1 [Sinocyclocheilus grahami]	29	37	19	30	81	39	27.5606	49.066	0.561705	0.149942
g19213	zn845	zn845_human	KPP61970.1 zinc finger protein 883-like, partial [Scleropages formosus]	74	129	91	52	62	66	94.2469	59.4473	1.58539	0.150013
g25267			#N/A	9	17	9	5	4	4	11.0606	4.40018	2.51366	0.1501
g22594	oit3	oit3_rat	XP_022048044.1 oncoprotein-induced transcript 3 protein isoform X2 [Acanthochromis polyacanthus]	231	305	109	419	214	410	207.088	351.79	0.588671	0.150216
g2681	aen	aen_rat	XP_023669916.1 apoptosis-enhancing nuclease-like [Paramormyrops kingsleyae]	492	1448	438	460	401	549	717.377	468.404	1.53153	0.150219
g20399	gbp1	gbp1_cerae	XP_018582058.1 PREDICTED: guanylate-binding protein 1-like [Scleropages formosus]	6	13	5	6	1	0	7.44201	2.65633	2.80162	0.150252
g29071			XP_018608638.1 PREDICTED: LOW QUALITY PROTEIN: cell cycle and apoptosis regulator protein 2-like [Scleropages formosus]	75	125	110	101	197	174	100.38	153.428	0.654247	0.150296
g34270			#N/A	67	70	43	124	56	479	59.4172	206.507	0.287725	0.15035
g11425	opsg4	opsg4_danre	ACT34384.1 green sensitive opsin [Anguilla anguilla]	2	4	6	14	3	15	3.93707	10.8048	0.364382	0.150699
g35227	slk	slk_human	#N/A	0	0	2	7	3	3	0.711321	4.56534	0.155809	0.150746
g4929			KPP68954.1 hypothetical protein Z043_112323 [Scleropages formosus]	15	40	7	12	4	11	18.5568	9.17531	2.02247	0.150862
g37521	f193a	f193a_mouse	#N/A	0	0	0	1	5	2	0	2.57783	0	0.150924
g29208			#N/A	2	5	5	13	9	10	3.83579	10.8745	0.352732	0.150931
g39510	popd2	popd2_mouse	XP_012697778.1 PREDICTED: popeye domain-containing protein 2 isoform X1 [Clupea harengus]	1	1	0	7	5	1	0.647174	4.62073	0.140059	0.150967
g40041			ACN80998.1 ferritin heavy polypeptide [Dicentrarchus labrax]	197	243	100	191	264	350	174.761	261.487	0.668336	0.150988
g30982	mysu	mysu_rabit	AAY23991.1 nonmuscle myosin heavy chain B, partial [Danio rerio]	6	2	7	10	10	17	5.35514	12.0773	0.443406	0.151044
g42358	ldb1	ldb1_human	XP_015460535.1 LIM domain-binding protein 1 isoform X1 [Astyanax mexicanus]	14	20	17	25	47	21	16.6329	30.9489	0.537433	0.151103
g29828	ptpru	ptpru_danre	CDQ79539.1 unnamed protein product [Oncorhynchus mykiss]	0	2	6	5	18	5	2.64272	9.18089	0.28785	0.151204
g35405	ubr4	ubr4_mouse	XP_017540429.1 PREDICTED: E3 ubiquitin-protein ligase UBR4 isoform X1 [Pygocentrus nattereri]	5	3	10	6	23	13	6.28371	13.5159	0.464912	0.151337
g1498	t200c	t200c_human	XP_023648731.1 transmembrane protein 200C-like [Paramormyrops kingsleyae]	7	9	3	15	4	26	6.10596	14.7362	0.414351	0.151456
g3421	zfy19	zfy19_mouse	XP_021430154.1 abscission/NoCut checkpoint regulator [Oncorhynchus mykiss]	178	129	189	89	137	89	169.952	104.629	1.62433	0.151494
g10851	ncam1	ncam1_chick	XP_018610847.1 PREDICTED: neural cell adhesion molecule 1 isoform X1 [Scleropages formosus]	25	58	26	45	58	76	33.8211	58.3686	0.579439	0.151621
g29358	prp8	prp8_mouse	KHJ87683.1 PROCN domain protein [Oesophagostomum dentatum]	29	33	28	31	40	80	29.7441	48.3199	0.615566	0.151659
g17076	tri16	tri16_mouse	XP_021443292.1 tripartite motif-containing protein 16-like protein isoform X2 [Oncorhynchus mykiss]	126	116	149	41	138	48	131.994	74.256	1.77755	0.151659
g21929	lbx1	lbx1_xentr	KPP66331.1 transcription factor LBX1-like [Scleropages formosus]	9	23	8	18	14	45	12.2312	24.6742	0.495708	0.151677
g16539			XP_012673682.1 PREDICTED: ATP-dependent DNA helicase Q4 [Clupea harengus]	0	0	0	2	1	5	0	2.56348	0	0.151741
g25947			XP_023688340.1 sal-like protein 2 isoform X1 [Paramormyrops kingsleyae]	400	1835	826	1382	1387	1678	917.682	1474.05	0.622557	0.151795
g40278	ytdc2	ytdc2_mouse	XP_018417993.1 PREDICTED: probable ATP-dependent RNA helicase YTHDC2 [Nanorana parkeri]	0	1	0	1	8	2	0.254381	3.53951	0.0718689	0.151802
g32269	tcph	tcph_chick	KFO10481.1 T-complex protein 1 subunit eta, partial [Balearica regulorum gibbericeps]	141	208	186	147	312	338	174.448	256.23	0.680825	0.151857
g42873	matn4	matn4_mouse	XP_023655294.1 matrilin-4 [Paramormyrops kingsleyae]	1	33	2	0	0	1	9.49868	0.292867	32.4334	0.15196
g29976			#N/A	50	39	22	74	32	93	37.385	66.3023	0.563857	0.152034
g2355	anx2a	anx2a_xenla	KKF18077.1 Nuclear receptor ROR-alpha [Larimichthys crocea]	393	388	172	219	138	198	314.241	187.48	1.67613	0.152081
g15208	ptn13	ptn13_mouse	XP_018621628.1 PREDICTED: LOW QUALITY PROTEIN: FERM and PDZ domain-containing protein 2-like [Scleropages formosus]	0	0	1	1	4	6	0.35566	3.42874	0.103729	0.15216
g1189	kld7a	kld7a_ponab	XP_017571966.1 PREDICTED: kelch domain-containing protein 7A-like [Pygocentrus nattereri]	15	5	35	4	4	7	19.6119	4.88949	4.01104	0.152281
g33239	mum1	mum1_bovin	XP_012987761.1 PREDICTED: mucin-17 [Esox lucius]	24	27	27	32	71	30	25.8982	44.0032	0.588551	0.152446
g21446	at1a3	at1a3_oremo	XP_018587532.1 PREDICTED: sodium/potassium-transporting ATPase subunit alpha-3 [Scleropages formosus]	27	25	22	7	14	16	24.7895	11.8988	2.08336	0.152582
g14020	comd5	comd5_human	XP_006632837.2 PREDICTED: COMM domain-containing protein 5-like [Lepisosteus oculatus]	258	532	336	261	225	247	356.173	246.07	1.44745	0.152713
g22386	myss	myss_cypca	XP_016305679.1 PREDICTED: myosin heavy chain, fast skeletal muscle-like [Sinocyclocheilus anshuiensis]	150	85	598	44	72	43	293.226	52.8026	5.55326	0.152771
g20846	an32b	an32b_chick	XP_014464337.1 PREDICTED: acidic leucine-rich nuclear phosphoprotein 32 family member B isoform X4 [Alligator mississippiensis]	517	1141	484	280	637	490	665.462	456.704	1.4571	0.152816
g20130			KPP57668.1 hypothetical protein Z043_124586 [Scleropages formosus]	10	35	12	10	5	11	17.0992	8.71728	1.96153	0.152934
g19122	scpdh	scpdh_rat	XP_023694543.1 saccharopine dehydrogenase-like oxidoreductase [Paramormyrops kingsleyae]	52	46	38	19	28	30	45.6419	25.1583	1.81419	0.153073
g10028	als	als_human	XP_013999885.1 PREDICTED: podocan-like [Salmo salar]	54	78	55	19	33	58	60.6139	34.9614	1.73374	0.153128
g490	csrn3	csrn3_mouse	XP_023678675.1 cysteine/serine-rich nuclear protein 1 [Paramormyrops kingsleyae]	241	544	454	344	235	230	394.516	276.608	1.42626	0.153146
g42220	cp2m1	cp2m1_oncmy	XP_021443181.1 cytochrome P450 2M1 [Oncorhynchus mykiss]	5	3	3	14	21	1	3.79409	12.4748	0.304141	0.153149
g12703	5ht3a	5ht3a_mouse	XP_012678614.1 PREDICTED: zinc-activated ligand-gated ion channel [Clupea harengus]	2	5	29	0	2	0	12.3716	0.641121	19.2969	0.153208
g3756	puf60	puf60_human	XP_005163557.1 poly(U)-binding-splicing factor PUF60 isoform X1 [Danio rerio]	141	444	103	95	98	159	204.962	114.964	1.78284	0.153277
g5668	zn652	zn652_mouse	XP_019906272.1 PREDICTED: zinc finger protein 652 [Esox lucius]	63	73	75	124	87	116	69.9903	110.134	0.635502	0.15337
g28930	cnot6	cnot6_xenla	XP_006631835.1 PREDICTED: CCR4-NOT transcription complex subunit 6 [Lepisosteus oculatus]	29	22	15	33	47	35	22.3223	38.1634	0.584914	0.153482
g13979	mgat2	mgat2_human	XP_006632292.1 PREDICTED: alpha-1,6-mannosyl-glycoprotein 2-beta-N-acetylglucosaminyltransferase [Lepisosteus oculatus]	77	150	55	205	98	170	87.9635	161.008	0.546332	0.153482
g27416	cadh2	cadh2_ponab	XP_019957539.1 PREDICTED: cadherin-2A-like [Paralichthys olivaceus]	0	1	0	1	9	2	0.254381	3.86007	0.0659006	0.153591
g14705	pygb	pygb_rat	XP_026208843.1 glycogen phosphorylase, muscle form [Anabas testudineus]	23	80	19	20	13	26	36.1423	19.5677	1.84704	0.153598
g2440	fam5c	fam5c_human	XP_023662166.1 BMP/retinoic acid-inducible neural-specific protein 3-like [Paramormyrops kingsleyae]	42	40	48	68	88	53	43.7442	70.2033	0.623108	0.153606
g40739	ttyh2	ttyh2_xentr	XP_006635485.1 PREDICTED: protein tweety homolog 2 [Lepisosteus oculatus]	1	3	2	2	16	6	1.86726	7.66476	0.243616	0.1537
g25607	optn	optn_danre	AAH55628.1 Optn protein [Danio rerio]	72	84	86	69	47	31	80.2359	51.0065	1.57305	0.153707
g3908	fam5c	fam5c_human	XP_006634696.1 PREDICTED: BMP/retinoic acid-inducible neural-specific protein 3-like [Lepisosteus oculatus]	0	0	1	0	6	5	0.35566	3.3877	0.104986	0.153723
g39528	ppm1b	ppm1b_bovin	XP_023660163.1 protein phosphatase 1B [Paramormyrops kingsleyae]	0	0	1	0	6	5	0.35566	3.3877	0.104986	0.153723
g8632	cas1	cas1_dicdi	XP_026127276.1 lanosterol synthase [Carassius auratus]	22	25	64	19	8	16	37.7632	14.6469	2.57823	0.153909
g10868	f16a2	f16a2_danre	KPP72231.1 FTS and Hook-interacting protein-like [Scleropages formosus]	413	1214	318	714	812	1415	584.142	952.658	0.613171	0.153944
g5583	kcnk5	kcnk5_human	KPP67371.1 potassium channel subfamily K member 5-like, partial [Scleropages formosus]	83	32	103	20	33	49	77.375	32.7149	2.36513	0.154002
g15568			XP_024257547.1 uncharacterized protein LOC112233889 [Oncorhynchus tshawytscha]	10	20	24	36	43	18	17.5514	33.0703	0.53073	0.154192
g758	sap3	sap3_mouse	XP_017545527.1 PREDICTED: ganglioside GM2 activator [Pygocentrus nattereri]	447	807	429	378	342	385	533.442	369.539	1.44354	0.154222
g8954	s4a7	s4a7_mouse	XP_015212423.1 PREDICTED: sodium bicarbonate cotransporter 3 isoform X4 [Lepisosteus oculatus]	4	20	8	21	20	23	9.50407	21.3223	0.445733	0.154359
g1160	amz2	amz2_macfa	XP_023675537.1 archaemetzincin-2 isoform X1 [Paramormyrops kingsleyae]	180	299	248	172	124	173	234.966	157.374	1.49304	0.154398
g8373	cp26b	cp26b_danre	XP_018585068.1 PREDICTED: cytochrome P450 26B1 [Scleropages formosus]	156	157	98	128	229	259	136.068	199.091	0.683449	0.154423
g29942	arhgp	arhgp_human	KPP61821.1 rho guanine nucleotide exchange factor 25-like, partial [Scleropages formosus]	3	3	6	4	15	13	4.07548	10.1729	0.400623	0.154425
g138	ptcd1	ptcd1_mouse	XP_018594588.1 PREDICTED: pentatricopeptide repeat-containing protein 1, mitochondrial-like [Scleropages formosus]	414	546	387	255	282	345	439.149	290.707	1.51062	0.154473
g7316	cerk1	cerk1_human	XP_017576390.1 PREDICTED: ceramide kinase-like [Pygocentrus nattereri]	503	755	323	409	375	254	504.511	353.82	1.4259	0.154488
g4174			#N/A	1043	2086	1253	1792	1836	2715	1385.96	2081.3	0.665913	0.154515
g18478	stox1	stox1_human	XP_017581029.1 PREDICTED: storkhead-box protein 1 [Pygocentrus nattereri]	19	62	58	88	59	75	43.863	75.136	0.583781	0.154529
g12473	bax	bax_mouse	AWP19186.1 putative apoptosis regulator BAX [Scophthalmus maximus]	408	421	594	313	331	290	478.616	312.886	1.52968	0.154575
g4998	gpsm1	gpsm1_human	XP_018595221.1 PREDICTED: G-protein-signaling modulator 1-like [Scleropages formosus]	138	87	96	45	82	65	110.48	62.8405	1.7581	0.154702
g26083	tph2	tph2_rat	XP_018611288.1 PREDICTED: tryptophan 5-hydroxylase 2 isoform X2 [Scleropages formosus]	7	3	3	2	0	0	4.57968	0.778588	5.88203	0.154729
g8347	pgh2	pgh2_chick	ALB00667.1 COX2 [Anguilla japonica]	1619	2926	2949	1488	2120	1373	2429.09	1660.96	1.46246	0.154778
g10618	cpne2	cpne2_human	XP_026143197.1 copine-2-like isoform X1 [Carassius auratus]	237	338	239	430	376	392	264.076	402.731	0.655712	0.154796
g11839	tsn8	tsn8_bovin	XP_014009346.1 PREDICTED: tetraspanin-8-like [Salmo salar]	1376	1547	2594	963	1241	1202	1856.59	1124.73	1.6507	0.154806
g22938	u639	u639_human	XP_020331551.1 pleckstrin homology domain-containing family D member 1 [Oncorhynchus kisutch]	13	22	19	34	32	31	17.4602	32.5728	0.536037	0.154882
g8712	apcd1	apcd1_human	XP_006009887.1 PREDICTED: protein APCDD1 [Latimeria chalumnae]	178	205	227	196	292	415	202.8	291.445	0.695843	0.154909
g45097			XP_013881978.1 PREDICTED: pleckstrin homology domain-containing family A member 7 [Austrofundulus limnaeus]	0	0	0	0	6	2	0	2.5091	0	0.154915
g16380	hmx2	hmx2_human	XP_006629746.2 PREDICTED: homeobox protein HMX2-like [Lepisosteus oculatus]	27	13	16	18	34	48	19.6029	31.964	0.613282	0.154918
g14727	habp2	habp2_human	XP_007238647.2 hyaluronan-binding protein 2-like [Astyanax mexicanus]	271	1011	396	80	319	475	504.468	272.514	1.85116	0.154927
g204	neto1	neto1_mouse	XP_023678227.1 neuropilin and tolloid-like protein 1 isoform X3 [Paramormyrops kingsleyae]	13	9	5	10	30	16	9.17404	18.1956	0.504189	0.154998
g11864			XP_010890288.1 PREDICTED: mRNA decay activator protein ZFP36L1 isoform X1 [Esox lucius]	119	358	167	129	141	143	197.206	137.298	1.43634	0.155001
g29045			#N/A	53	151	46	52	43	55	75.5899	50.1351	1.50773	0.155051
g12360			#N/A	4	5	2	0	0	1	3.5544	0.292867	12.1366	0.155339
g22126	rapsn	rapsn_chick	XP_013981590.1 PREDICTED: 43 kDa receptor-associated protein of the synapse isoform X1 [Salmo salar]	3	4	1	0	0	0	2.55156	0	Inf	0.1554
g25685	ppm1e	ppm1e_human	XP_017538005.1 PREDICTED: protein phosphatase 1E [Pygocentrus nattereri]	16	121	33	18	21	24	48.8016	20.7679	2.34986	0.155505
g19026	mnt	mnt_human	XP_015222803.1 PREDICTED: max-binding protein MNT [Lepisosteus oculatus]	39	101	57	87	120	99	61.284	101.33	0.604799	0.155569
g16146	bre1b	bre1b_ponab	XP_018606605.1 PREDICTED: E3 ubiquitin-protein ligase BRE1B-like [Scleropages formosus]	25	47	38	11	21	28	35.2908	19.2143	1.8367	0.15565
g10476	eurl	eurl_danre	XP_023135927.1 protein EURL homolog [Amphiprion ocellaris]	17	59	19	14	13	23	28.4435	16.3533	1.73931	0.155687
g20256	tm211	tm211_xentr	XP_018610581.1 PREDICTED: transmembrane protein 211-like [Scleropages formosus]	28	72	26	44	65	94	38.5608	65.4949	0.588761	0.155705
g29874			#N/A	11	22	11	27	25	30	13.8294	27.311	0.506367	0.155751
g24503	edil3	edil3_human	KTF97865.1 hypothetical protein cypCar_00019448 [Cyprinus carpio]	0	0	0	1	2	5	0	2.49475	0	0.155773
g3683	shrm3	shrm3_xenla	KPP74687.1 protein Shroom3-like, partial [Scleropages formosus]	78	91	102	121	143	149	90.0639	136.582	0.659413	0.155822
g2303	ma2a1	ma2a1_human	XP_018603671.1 PREDICTED: alpha-mannosidase 2 [Scleropages formosus]	698	868	680	350	533	600	736.821	482.832	1.52604	0.155832
g23452	ssrp1	ssrp1_xenla	XP_012692498.1 PREDICTED: FACT complex subunit SSRP1 [Clupea harengus]	470	557	518	525	857	868	510.535	733.308	0.696208	0.155875
g19597			#N/A	4	8	6	0	1	3	5.74018	1.19916	4.78683	0.155896
g14539	tc1d4	tc1d4_pig	XP_006634788.2 PREDICTED: tctex1 domain-containing protein 4 isoform X1 [Lepisosteus oculatus]	27	153	43	42	8	37	64.8191	29.7509	2.17873	0.155943
g10605	sspta	sspta_danre	NP_001087196.1 serine palmitoyltransferase small subunit A [Danio rerio]	670	1555	638	667	575	651	885.645	634.638	1.39551	0.156053
g28662	ilk	ilk_rat	XP_003968610.1 PREDICTED: integrin-linked protein kinase [Takifugu rubripes]	17	32	32	27	55	55	26.1988	44.2495	0.592071	0.156076
g5177	sc5a7	sc5a7_rat	XP_023139324.1 high affinity choline transporter 1-like isoform X2 [Amphiprion ocellaris]	5	59	52	12	17	17	35.4668	15.0998	2.34882	0.156106
g18520			XP_006628154.1 PREDICTED: olfactory receptor-like protein OLF4 [Lepisosteus oculatus]	0	2	3	12	0	11	1.57574	7.89307	0.199636	0.156274
g2970	acly	acly_sheep	AAH76484.1 ATP citrate lyase [Danio rerio]	287	188	342	112	179	211	282.191	162.776	1.73361	0.156541
g19271	tnr6b	tnr6b_human	KTF73022.1 hypothetical protein cypCar_00033744, partial [Cyprinus carpio]	435	932	673	821	891	1248	647.307	970.728	0.666827	0.156568
g29788	k0586	k0586_human	CDQ62687.1 unnamed protein product [Oncorhynchus mykiss]	0	0	0	0	5	3	0	2.4814	0	0.156579
g15591	fa78b	fa78b_human	XP_023699720.1 protein FAM78B [Paramormyrops kingsleyae]	23	24	3	20	24	47	16.2064	29.2441	0.554176	0.156715
g13578	gab2	gab2_human	XP_026189523.1 GRB2-associated-binding protein 2 isoform X3 [Mastacembelus armatus]	9	21	3	8	2	2	9.94412	4.34121	2.29063	0.156744
g12874	ppb	ppb_gadmo	XP_020338916.1 alkaline phosphatase-like [Oncorhynchus kisutch]	27	75	28	29	22	22	39.6425	24.7849	1.59946	0.156922
g24989	fnip1	fnip1_chick	XP_023659267.1 folliculin-interacting protein 1 isoform X5 [Paramormyrops kingsleyae]	5	12	10	12	20	24	8.57314	18.1115	0.473352	0.157205
g19921	d19l3	d19l3_mouse	XP_021462726.1 probable C-mannosyltransferase DPY19L3 isoform X1 [Oncorhynchus mykiss]	2	0	1	7	2	6	1.14125	5.12338	0.222753	0.157309
g28519			XP_018941867.1 PREDICTED: uncharacterized protein LOC109069697 [Cyprinus carpio]	28	40	7	31	43	54	23.6631	41.667	0.567909	0.157325
g2604	agtr2	agtr2_rat	XP_023690337.1 type-2 angiotensin II receptor isoform X1 [Paramormyrops kingsleyae]	2	4	13	1	2	0	6.42669	1.03042	6.237	0.157346
g1598	gshb	gshb_xenla	XP_006639636.1 PREDICTED: glutathione synthetase [Lepisosteus oculatus]	63	87	99	52	34	66	82.0875	50.4716	1.62641	0.157426
g30688	lrp1	lrp1_chick	CDQ77573.1 unnamed protein product [Oncorhynchus mykiss]	0	0	0	1	1	6	0	2.46706	0	0.157455
g22569	limk1	limk1_chick	XP_019131926.1 PREDICTED: LIM domain kinase 1-like isoform X2 [Larimichthys crocea]	22	74	20	19	25	18	34.5788	20.6822	1.67191	0.15746
g45087	tcpa	tcpa_palpa	XP_018421119.1 PREDICTED: T-complex protein 1 subunit alpha [Nanorana parkeri]	95	261	90	71	117	94	135.718	92.675	1.46445	0.157509
g3880	chch2	chch2_mouse	KPP73186.1 coiled-coil-helix-coiled-coil-helix domain-containing protein 2, mitochondrial-like [Scleropages formosus]	532	1568	523	452	602	602	793.846	545.244	1.45594	0.157519
g12815	serp3	serp3_danre	XP_023994288.1 probable serpin E3 [Salvelinus alpinus]	5	8	7	6	19	20	6.48864	14.2838	0.454267	0.157528
g8271	wrn	wrn_xenla	XP_018600278.1 PREDICTED: Werner syndrome ATP-dependent helicase isoform X2 [Scleropages formosus]	12	21	9	11	35	33	13.2565	25.1665	0.526751	0.157541
g14029	oit3	oit3_bovin	XP_023675544.1 uncharacterized protein LOC111848061 [Paramormyrops kingsleyae]	310	292	306	170	197	225	304.877	195.225	1.56167	0.157579
g27083	acac	acac_chick	XP_026109934.1 acetyl-CoA carboxylase isoform X4 [Carassius auratus]	56	45	54	16	40	34	52.6492	29.0086	1.81495	0.157698
g30412	pde1b	pde1b_human	XP_006629415.1 PREDICTED: calcium/calmodulin-dependent 3',5'-cyclic nucleotide phosphodiesterase 1B [Lepisosteus oculatus]	0	1	0	0	6	5	0.254381	3.3877	0.0750896	0.157715
g876	gp173	gp173_danre	XP_023649720.1 probable G-protein coupled receptor 27 [Paramormyrops kingsleyae]	0	1	1	5	4	4	0.610041	4.40018	0.13864	0.157757
g28106	yi31b	yi31b_yeast	XP_017949549.1 PREDICTED: uncharacterized protein LOC105947305 [Xenopus tropicalis]	26	60	21	11	21	26	32.9443	18.6285	1.76849	0.157758
g43607			XP_023687216.1 protein shisa-3 homolog isoform X2 [Paramormyrops kingsleyae]	52	65	26	76	67	84	46.2072	75.6647	0.610683	0.157821
g1977	eny2	eny2_human	XP_018605858.1 PREDICTED: transcription and mRNA export factor ENY2 [Scleropages formosus]	913	2280	1027	911	874	1018	1303.87	932.955	1.39757	0.158168
g43813			XP_014021190.1 PREDICTED: uncharacterized protein LOC106582532, partial [Salmo salar]	0	0	0	0	4	4	0	2.45371	0	0.158278
g1916	arrd2	arrd2_human	XP_010750052.1 PREDICTED: arrestin domain-containing protein 2 isoform X1 [Larimichthys crocea]	335	220	376	223	126	210	321.278	188.705	1.70254	0.158334
g25566			#N/A	15	36	16	32	55	29	20.7402	38.5814	0.53757	0.158345
g2819	hs2st	hs2st_chick	XP_006634775.1 PREDICTED: heparan sulfate 2-O-sulfotransferase 1 isoform X2 [Lepisosteus oculatus]	47	54	69	66	88	112	56.7384	86.7038	0.654393	0.158361
g27840	pepe	pepe_xenla	XP_022542387.1 LOW QUALITY PROTEIN: alpha-aspartyl dipeptidase-like [Astyanax mexicanus]	657	378	474	152	334	377	522.804	276.651	1.88976	0.158459
g8442	actp1	actp1_sagro	XP_018545015.1 PREDICTED: LOW QUALITY PROTEIN: DELTA-actitoxin-Aeq1c-like [Lates calcarifer]	2082	2896	1151	1676	938	1293	1963.85	1331.82	1.47456	0.158494
g16940	trhde	trhde_human	XP_017563094.1 PREDICTED: thyrotropin-releasing hormone-degrading ectoenzyme [Pygocentrus nattereri]	12	29	9	6	1	15	15.2915	7.04933	2.16921	0.158494
g6641	m1i1l	m1i1l_danre	XP_010901688.1 PREDICTED: mid1-interacting protein 1-like [Esox lucius]	528	1863	459	561	345	515	844.555	479.814	1.76017	0.158615
g27045	ptn4	ptn4_human	KTG33658.1 hypothetical protein cypCar_00019778 [Cyprinus carpio]	10	26	25	6	13	10	19.4333	9.43172	2.06042	0.158721
g18492	m3k14	m3k14_human	XP_023646391.1 mitogen-activated protein kinase kinase kinase 14-like [Paramormyrops kingsleyae]	4	1	1	6	5	10	2.18121	6.86724	0.317626	0.15879
g36942	tcrg1	tcrg1_mouse	XP_020341542.1 transcription elongation regulator 1-like isoform X2 [Oncorhynchus kisutch]	9	9	13	7	28	27	10.4482	19.6082	0.532847	0.158843
g31763			#N/A	94	149	154	172	128	293	129.597	193.8	0.668714	0.159083
g17349	ats6	ats6_human	XP_023446646.1 A disintegrin and metalloproteinase with thrombospondin motifs 6 isoform X3 [Dasypus novemcinctus]	130	185	137	135	256	281	146.849	216.914	0.676993	0.159087
g20837	zf112	zf112_human	#N/A	22	37	21	36	47	52	25.5224	44.31	0.575996	0.159102
g8281	ccd97	ccd97_mouse	XP_012682726.1 PREDICTED: coiled-coil domain-containing protein 97 [Clupea harengus]	73	83	107	88	111	201	87.8432	128.706	0.682508	0.159219
g15060	err3	err3_rat	XP_005158828.1 estrogen-related receptor gamma isoform X2 [Danio rerio]	19	16	19	8	6	11	18.2907	8.25925	2.21457	0.159364
g11532	ndub3	ndub3_ponpy	KPP69506.1 NADH dehydrogenase-like [Scleropages formosus]	343	1497	472	448	363	382	683.408	402.642	1.69731	0.159407
g12852	nat14	nat14_danre	XP_018591649.1 PREDICTED: N-acetyltransferase 14 [Scleropages formosus]	75	127	68	48	62	56	85.9508	54.9614	1.56384	0.159601
g18331	grp78	grp78_chick	XP_010737097.1 PREDICTED: 78 kDa glucose-regulated protein [Larimichthys crocea]	19	18	4	6	5	6	13.4646	5.69577	2.36396	0.15964
g23096	aaad	aaad_mouse	XP_020359138.1 arylacetamide deacetylase-like [Oncorhynchus kisutch]	4	7	0	1	0	0	3.35184	0.389294	8.61004	0.159697
g35952	k0802	k0802_mouse	XP_013155754.1 PREDICTED: microtubule cross-linking factor 1 [Falco peregrinus]	4	7	0	1	0	0	3.35184	0.389294	8.61004	0.159697
g18423	prgr	prgr_chick	AFV13731.1 progesterone receptor type 2 [Anguilla anguilla]	8	25	8	37	6	79	12.3472	39.4637	0.312873	0.159739
g33071			#N/A	18	19	10	24	28	34	15.4601	28.2762	0.546753	0.159779
g23099	pygm	pygm_sheep	XP_022534266.1 glycogen phosphorylase, muscle form-like isoform X2 [Astyanax mexicanus]	237	513	291	204	254	223	327.087	226.148	1.44634	0.15987
g5069	camkv	camkv_human	XP_023134005.1 caM kinase-like vesicle-associated protein isoform X1 [Amphiprion ocellaris]	3	6	2	0	1	0	3.41599	0.32056	10.6563	0.159891
g41867	hd	hd_fugru	XP_015200328.1 PREDICTED: huntingtin [Lepisosteus oculatus]	5	15	2	3	3	0	6.491	2.12956	3.04804	0.160065
g19030	eif3f	eif3f_human	XP_023646901.1 eukaryotic translation initiation factor 3 subunit F [Paramormyrops kingsleyae]	655	2531	909	706	983	646	1224.41	779.145	1.57148	0.160155
g3818	spg21	spg21_danre	XP_007260282.2 maspardin [Astyanax mexicanus]	441	1140	456	463	333	551	625.397	448.36	1.39486	0.160164
g10870	rab32	rab32_human	XP_017348595.1 PREDICTED: ras-related protein Rab-32 [Ictalurus punctatus]	7	7	3	6	11	23	5.5972	12.5979	0.444297	0.160227
g26368			#N/A	11	31	30	41	41	41	22.8763	41.1116	0.556445	0.16025
g17861	ppckc	ppckc_chick	XP_023651048.1 phosphoenolpyruvate carboxykinase, cytosolic [GTP] [Paramormyrops kingsleyae]	61	133	216	43	68	83	134.616	62.8457	2.142	0.160298
g19496	taxb1	taxb1_xentr	XP_023691578.1 calcium-binding and coiled-coil domain-containing protein 2 [Paramormyrops kingsleyae]	47	68	66	8	33	66	59.2328	33.0221	1.79373	0.160409
g16345			XP_020783561.1 gamma-aminobutyric acid receptor-associated protein-like 1 [Boleophthalmus pectinirostris]	112	279	144	148	100	95	166.18	117.494	1.41437	0.160416
g13503	dkk3	dkk3_chick	XP_024274617.1 dickkopf-related protein 3-like isoform X1 [Oncorhynchus tshawytscha]	2	5	19	3	0	0	8.81504	1.16788	7.54788	0.160427
g6743	satt	satt_bovin	XP_023696144.1 neutral amino acid transporter A-like isoform X1 [Paramormyrops kingsleyae]	113	183	104	193	109	305	127.926	199.399	0.641557	0.16047
g9489			#N/A	46	289	29	205	146	352	101.899	229.696	0.443624	0.160579
g21531	brsk2	brsk2_human	XP_006789723.1 PREDICTED: serine/threonine-protein kinase BRSK2-like [Neolamprologus brichardi]	7	2	7	11	7	20	5.74794	12.3835	0.464161	0.160848
g16038	smrc1	smrc1_mouse	XP_009555113.1 PREDICTED: SWI/SNF complex subunit SMARCC2 [Cuculus canorus]	4	6	7	8	7	32	5.58708	14.73	0.379299	0.160899
g2630			AFP72291.1 cathelicidin 1, partial [Anguilla japonica]	265	192	1607	36	116	111	724.477	83.7078	8.65483	0.160956
g9111	frk	frk_mouse	XP_020351984.1 tyrosine-protein kinase SRK2-like [Oncorhynchus kisutch]	92	48	81	51	36	37	77.1557	42.2303	1.82703	0.161001
g13658	tmco7	tmco7_mouse	XP_016111275.1 PREDICTED: transport and Golgi organization protein 6 homolog [Sinocyclocheilus grahami]	22	58	49	55	59	92	40.8229	67.268	0.606869	0.161176
g1341	rs27l	rs27l_bovin	XP_023051917.1 uncharacterized protein LOC111529226 [Piliocolobus tephrosceles]	682	1851	924	762	836	702	1067.37	770.223	1.3858	0.161177
g18684	casp1	casp1_horse	XP_008280768.1 PREDICTED: caspase-1-like [Stegastes partitus]	257	131	406	123	171	85	278.67	127.593	2.18406	0.1612
g21924	egln1	egln1_human	XP_005742486.1 PREDICTED: egl nine homolog 1 [Pundamilia nyererei]	105	152	57	237	126	165	100.182	180.976	0.553563	0.161228
g1036	b3gn5	b3gn5_human	XP_012697687.1 PREDICTED: lactosylceramide 1,3-N-acetyl-beta-D-glucosaminyltransferase [Clupea harengus]	31	21	35	23	72	51	29.9667	46.9703	0.637992	0.161284
g26746	flna	flna_human	XP_009295045.1 filamin-A isoform X1 [Danio rerio]	648	1671	634	2104	1517	1208	905.089	1659.15	0.545514	0.161336
g664	manf	manf_bovin	KPP74433.1 cerebral dopamine neurotrophic factor-like [Scleropages formosus]	203	354	182	142	218	120	234.518	160.306	1.46294	0.161407
g14254	coll5	coll5_mimiv	PWA25602.1 hypothetical protein CCH79_00001561 [Gambusia affinis]	422	696	675	676	671	1246	582.879	843.171	0.691293	0.16145
g15530			#N/A	4	11	3	0	3	1	5.43634	1.25455	4.33331	0.161452
g12077	sc24b	sc24b_human	XP_010898796.1 PREDICTED: protein transport protein Sec24B isoform X2 [Esox lucius]	30	39	86	58	75	115	52.2914	80.3008	0.651194	0.161513
g45788			#N/A	20	38	25	7	10	26	26.4138	13.5452	1.95005	0.161584
g42916	2a5d	2a5d_human	XP_018619748.1 PREDICTED: serine/threonine-protein phosphatase 2A 56 kDa regulatory subunit gamma isoform isoform X3 [Scleropages formosus]	1	0	1	1	8	4	0.748454	4.12525	0.181432	0.161608
g1345	lrc61	lrc61_human	KTF88063.1 hypothetical protein cypCar_00023789 [Cyprinus carpio]	30	73	25	15	24	33	39.2451	23.1975	1.69178	0.161645
g9232	fa57b	fa57b_human	XP_021443226.1 protein FAM57A-like [Oncorhynchus mykiss]	22	34	8	9	7	15	20.1357	10.1406	1.98566	0.161734
g7772	pank1	pank1_human	XP_026132675.1 pantothenate kinase 3-like [Carassius auratus]	45	53	67	28	20	49	54.9871	31.6619	1.7367	0.161784
g6859	si1l1	si1l1_human	XP_026146797.1 signal-induced proliferation-associated 1-like protein 1 isoform X2 [Carassius auratus]	28	72	41	93	62	68	43.8957	75.9941	0.57762	0.162319
g18476	tri16	tri16_mouse	XP_012695833.1 PREDICTED: tripartite motif-containing protein 16-like [Clupea harengus]	86	266	96	88	118	66	135.589	91.4132	1.48325	0.162323
g10183	cd80	cd80_mouse	XP_019904287.1 PREDICTED: ICOS ligand isoform X3 [Esox lucius]	82	113	138	62	68	79	110.035	69.0708	1.59308	0.162544
g7844	mog2a	mog2a_xenla	XP_023650591.1 2-acylglycerol O-acyltransferase 2-A-like [Paramormyrops kingsleyae]	2599	4547	1220	1098	750	2724	2611.45	1465.64	1.78178	0.162594
g20909	hat1	hat1_mouse	XP_006636572.2 PREDICTED: histone acetyltransferase type B catalytic subunit [Lepisosteus oculatus]	36	118	48	42	40	39	61.2292	40.5946	1.50831	0.162669
g27005	brd7	brd7_mouse	XP_026123399.1 bromodomain-containing protein 7-like [Carassius auratus]	158	200	210	208	292	336	187.626	272.98	0.687325	0.162826
g13225	tmco1	tmco1_human	XP_006634896.1 PREDICTED: transmembrane and coiled-coil domain-containing protein 1 [Lepisosteus oculatus]	1076	2181	945	1009	781	1015	1313.55	940.416	1.39678	0.163049
g41014	eaa1	eaa1_ambti	KPP61136.1 excitatory amino acid transporter 1-like [Scleropages formosus]	34	35	52	24	97	91	40.7526	67.0883	0.607448	0.163105
g7130	po3f2	po3f2_danre	XP_010866343.1 PREDICTED: POU domain, class 3, transcription factor 2 [Esox lucius]	86	125	51	140	111	146	83.7165	132.842	0.630196	0.163111
g42184	mcl1	mcl1_canfa	XP_006641856.1 PREDICTED: induced myeloid leukemia cell differentiation protein Mcl-1 homolog [Lepisosteus oculatus]	9	27	7	6	8	4	12.893	6.07172	2.12346	0.163139
g21307	uspl1	uspl1_human	XP_018611015.1 PREDICTED: SUMO-specific isopeptidase USPL1 isoform X1 [Scleropages formosus]	65	125	79	111	133	163	85.4263	133.584	0.639498	0.163165
g16571	cdkal	cdkal_xenla	XP_021441939.1 threonylcarbamoyladenosine tRNA methylthiotransferase-like [Oncorhynchus mykiss]	11	38	12	8	13	8	18.2551	9.62458	1.89672	0.16317
g12410	fos	fos_phoro	XP_023684007.1 proto-oncogene c-Fos-like [Paramormyrops kingsleyae]	17	11	46	5	11	8	25.836	7.81557	3.30571	0.163379
g14733	s5a2	s5a2_human	XP_014027097.1 PREDICTED: 3-oxo-5-alpha-steroid 4-dehydrogenase 2 isoform X1 [Salmo salar]	176	190	193	297	210	316	186.106	275.484	0.675562	0.163395
g14505	arrd2	arrd2_human	XP_012678652.1 PREDICTED: arrestin domain-containing protein 2 isoform X2 [Clupea harengus]	60	188	26	81	171	212	80.6384	148.436	0.543252	0.163414
g29710	siat2	siat2_takru	XP_005360064.1 PREDICTED: beta-galactoside alpha-2,6-sialyltransferase 2 [Microtus ochrogaster]	7	0	2	8	8	10	3.46087	8.60751	0.402076	0.163419
g22416			#N/A	98	346	168	311	215	372	186.26	298.938	0.623075	0.163503
g20067	pax5	pax5_xenla	XP_018601847.1 PREDICTED: paired box protein Pax-5 [Scleropages formosus]	3	1	1	3	10	6	1.78842	6.13069	0.291716	0.163631
g28438	helz	helz_danre	XP_012990834.2 PREDICTED: LOW QUALITY PROTEIN: probable helicase with zinc finger domain [Esox lucius]	6	0	9	1	2	0	5.5577	1.03042	5.39365	0.163739
g25992			#N/A	36	31	40	60	28	90	36.2528	58.6914	0.617685	0.163844
g2052			XP_006627390.1 PREDICTED: RING finger protein 208-like [Lepisosteus oculatus]	196	362	317	225	167	181	281.818	194.134	1.45167	0.163877
g17946	shox2	shox2_human	KKF22798.1 Short stature homeobox protein 2 [Larimichthys crocea]	93	86	150	40	68	93	111.756	64.6065	1.72979	0.163899
g38024	synp2	synp2_mouse	XP_026060228.1 synaptopodin-2-like [Carassius auratus]	7	15	10	16	33	14	10.1219	20.9073	0.48413	0.163906
g29180	igdc4	igdc4_mouse	XP_023675636.1 immunoglobulin superfamily DCC subclass member 4-like isoform X1 [Paramormyrops kingsleyae]	0	1	2	1	11	4	0.965701	5.08693	0.18984	0.163965
g19688	siat6	siat6_rat	XP_015210764.1 PREDICTED: CMP-N-acetylneuraminate-beta-1,4-galactoside alpha-2,3-sialyltransferase isoform X2 [Lepisosteus oculatus]	49	137	85	25	55	87	84.3282	52.8426	1.59584	0.164038
g3738	gp125	gp125_human	XP_023697527.1 adhesion G protein-coupled receptor A1 isoform X2 [Paramormyrops kingsleyae]	1	2	0	6	3	6	0.901555	5.05465	0.178362	0.164092
g2107	st1s3	st1s3_danre	XP_018527241.1 PREDICTED: cytosolic sulfotransferase 3-like [Lates calcarifer]	20	29	72	21	13	10	40.8405	15.2711	2.67436	0.164119
g27757	ano7	ano7_rat	AWP09316.1 putative anoctamin-7 [Scophthalmus maximus]	1	2	6	22	4	10	3.03552	12.7754	0.237607	0.164139
g32708	uba1	uba1_rabit	XP_021470176.1 ubiquitin-like modifier-activating enzyme 1 [Oncorhynchus mykiss]	26	28	39	41	58	54	31.206	50.3684	0.619556	0.164178
g28002	grp1	grp1_xentr	XP_016143231.1 PREDICTED: RAS guanyl-releasing protein 1-like [Sinocyclocheilus grahami]	7	3	6	3	17	18	5.64666	11.889	0.474947	0.164341
g23204	glgb	glgb_horse	XP_012683170.1 PREDICTED: 1,4-alpha-glucan-branching enzyme-like [Clupea harengus]	12	1	10	0	4	2	8.5245	1.86798	4.5635	0.164371
g11775	otof	otof_danre	XP_018584139.1 PREDICTED: otoferlin-like [Scleropages formosus]	39	37	73	17	16	45	50.6942	24.926	2.03379	0.164403
g23989	tle1	tle1_human	AAH43477.1 Tle4 protein, partial [Mus musculus]	10	97	23	77	71	71	36.7831	73.529	0.500253	0.164419
g9648	fgf18	fgf18_mouse	XP_014054864.1 PREDICTED: fibroblast growth factor 18-like isoform X1 [Salmo salar]	30	61	67	76	80	91	51.1303	81.8821	0.624438	0.164501
g24927	rl38	rl38_rat	ACN10033.1 60S ribosomal protein L38 [Salmo salar]	2505	7506	2756	2827	2680	2767	3873.53	2770	1.39839	0.164562
g3261	srbp1	srbp1_human	XP_023677553.1 sterol regulatory element-binding protein 1 isoform X2 [Paramormyrops kingsleyae]	9	6	205	3	1	3	77.9718	2.36704	32.9406	0.164619
g3427	co052	co052_mouse	XP_018583282.1 PREDICTED: uncharacterized protein C15orf52 homolog [Scleropages formosus]	10	7	15	1	8	3	11.0435	3.83238	2.88163	0.164623
g15921	lonf3	lonf3_human	XP_015206833.1 PREDICTED: LON peptidase N-terminal domain and RING finger protein 3 [Lepisosteus oculatus]	64	83	131	38	27	89	92.8439	49.5135	1.87512	0.164641
g2943	rgnef	rgnef_human	XP_023678788.1 rho guanine nucleotide exchange factor 28 isoform X6 [Paramormyrops kingsleyae]	205	325	307	286	451	482	272.384	397.073	0.68598	0.16469
g41207	fyn	fyn_xiphe	XP_026196199.1 tyrosine-protein kinase fyna [Anabas testudineus]	2	3	1	4	7	10	1.90439	6.72977	0.28298	0.164726
g38313	tcrg1	tcrg1_mouse	XP_014053564.1 PREDICTED: transcription elongation regulator 1-like [Salmo salar]	5	13	16	16	23	27	10.9615	21.509	0.509623	0.164853
g21113	irs1	irs1_rat	XP_687702.4 insulin receptor substrate 1 [Danio rerio]	19	17	35	8	12	16	24.2357	11.647	2.08086	0.16505
g20959	myh6	myh6_mouse	XP_016339871.1 PREDICTED: myosin-7-like [Sinocyclocheilus anshuiensis]	15	15	30	5	13	11	20.3774	9.33529	2.18284	0.16514
g43273			#N/A	16	15	11	15	28	35	14.0127	25.0655	0.559043	0.165203
g29436	pp1b	pp1b_pig	KTG35790.1 hypothetical protein cypCar_00041240 [Cyprinus carpio]	115	110	55	137	177	108	92.7144	141.702	0.654291	0.165245
g7635	zbt49	zbt49_human	XP_023655704.1 zinc finger and BTB domain-containing protein 49 [Paramormyrops kingsleyae]	24	36	22	26	48	63	26.4093	43.9592	0.600768	0.165331
g35978	apja	apja_danre	XP_012694779.1 PREDICTED: apelin receptor A [Clupea harengus]	7	4	7	9	17	15	6.2567	13.3462	0.468801	0.165354
g4541	pipnb	pipnb_human	XP_017537260.1 PREDICTED: phosphatidylinositol transfer protein beta isoform-like [Pygocentrus nattereri]	2897	6307	2429	2696	2295	2817	3606.2	2610.23	1.38156	0.165368
g34196	m3k7	m3k7_ponab	CDQ65407.1 unnamed protein product [Oncorhynchus mykiss]	7	28	8	6	3	9	12.7175	5.93325	2.14343	0.165466
g9701	sqrd	sqrd_human	XP_017563797.1 PREDICTED: sulfide:quinone oxidoreductase, mitochondrial [Pygocentrus nattereri]	48	49	58	35	21	35	51.947	30.6074	1.6972	0.16555
g24838	elp4	elp4_danre	XP_012682470.1 PREDICTED: elongator complex protein 4 [Clupea harengus]	13	38	13	7	8	16	19.3964	9.97541	1.94442	0.165616
g17648			XP_014194983.1 PREDICTED: uncharacterized protein LOC106633608 [Haplochromis burtoni]	7	0	2	1	16	13	3.46087	9.32553	0.371118	0.166031
g40983			#N/A	12	16	27	11	50	44	18.3864	33.1964	0.553868	0.166092
g14663	cp1b1	cp1b1_human	AAR99332.1 cytochrome P4501B [Anguilla japonica]	478	203	453	100	270	218	400.509	189.326	2.11545	0.166095
g38548			XP_016143066.1 PREDICTED: metastasis suppressor protein 1-like [Sinocyclocheilus grahami]	9	3	19	18	22	21	11.0558	20.2098	0.547052	0.16611
g36008	herc3	herc3_human	XP_007562019.1 PREDICTED: probable E3 ubiquitin-protein ligase HERC3 isoform X1 [Poecilia formosa]	3	14	3	1	2	2	5.80669	1.61615	3.59292	0.166241
g11837	tmm19	tmm19_xenla	XP_006633584.1 PREDICTED: transmembrane protein 19 [Lepisosteus oculatus]	119	166	138	181	209	236	138.051	206.576	0.668281	0.16641
g25464	sptc1	sptc1_crigr	XP_026128971.1 serine palmitoyltransferase 1-like [Carassius auratus]	30	123	22	13	30	28	50.8972	22.8779	2.22473	0.166462
g250	prvu	prvu_chick	XP_007239013.1 parvalbumin, thymic CPV3-like [Astyanax mexicanus]	116	152	89	91	66	69	115.884	76.7906	1.50909	0.166464
g636	rl23a	rl23a_rat	XP_026037129.1 60S ribosomal protein L23a [Astatotilapia calliptera]	11136	32807	14254	12044	13848	13256	17789.2	13010	1.36735	0.166535
g11838			XP_018611198.1 PREDICTED: CD82 antigen-like [Scleropages formosus]	139	244	244	80	112	215	203.448	130.013	1.56483	0.166639
g41186			#N/A	0	0	3	2	7	6	1.06698	4.77971	0.223231	0.166647
g6970	cg041	cg041_danre	XP_006635597.1 PREDICTED: maturin [Lepisosteus oculatus]	331	351	381	265	218	219	354.809	237.183	1.49593	0.166656
g10273	frmd5	frmd5_mouse	XP_016345116.1 PREDICTED: FERM domain-containing protein 5-like [Sinocyclocheilus anshuiensis]	12	24	12	16	23	48	15.0866	27.6592	0.545445	0.166666
g25280	parf	parf_mouse	XP_026198708.1 rab-like protein 6 isoform X1 [Anabas testudineus]	5	6	7	10	14	17	5.97987	13.3595	0.447611	0.166733
g16276	at5g3	at5g3_bovin	ABW04126.1 ATP synthase H+ transporting F0 complex subunit c [Epinephelus coioides]	681	2530	964	531	1221	561	1253.93	762.418	1.64468	0.166784
g23398	eif3i	eif3i_danre	XP_016103104.1 PREDICTED: eukaryotic translation initiation factor 3 subunit I [Sinocyclocheilus grahami]	215	492	145	566	370	406	261.177	457.852	0.570439	0.166801
g26976	cadhf	cadhf_xenla	XP_023646515.1 B-cadherin-like isoform X1 [Paramormyrops kingsleyae]	681	1485	661	595	688	605	880.339	629.36	1.39878	0.166805
g30971			XP_018527805.1 PREDICTED: epithelial discoidin domain-containing receptor 1 isoform X1 [Lates calcarifer]	18	11	22	24	37	30	17.693	29.9898	0.589967	0.166833
g11022	pdxk	pdxk_pig	XP_018595453.1 PREDICTED: pyridoxal kinase isoform X2 [Scleropages formosus]	478	757	417	384	324	390	528.632	367.569	1.43819	0.167001
g19933			KPP62216.1 nectin-4-like, partial [Scleropages formosus]	10	3	15	5	4	1	10.026	3.52158	2.84701	0.167114
g19279	lmbd1	lmbd1_danre	XP_019902375.1 PREDICTED: probable lysosomal cobalamin transporter [Esox lucius]	20	33	9	5	14	11	19.4514	9.65585	2.01446	0.16724
g555	hdgr3	hdgr3_human	XP_023672974.1 hepatoma-derived growth factor-related protein 3 [Paramormyrops kingsleyae]	25	33	53	16	20	26	37.0644	20.2545	1.82994	0.167246
g70	bhe40	bhe40_ponab	XP_006630752.1 PREDICTED: class E basic helix-loop-helix protein 40 [Lepisosteus oculatus]	998	612	749	522	506	421	814.078	488.712	1.66576	0.16725
g20549	cyh1	cyh1_human	XP_014387210.1 PREDICTED: cytohesin-1 [Myotis brandtii]	3	8	12	5	2	0	7.48135	2.58759	2.89124	0.167262
g655	vatf	vatf_human	XP_006633325.1 PREDICTED: V-type proton ATPase subunit F isoform X1 [Lepisosteus oculatus]	1076	1932	809	866	844	847	1201.84	855.74	1.40444	0.167365
g7645	nckx4	nckx4_human	XP_018609901.1 PREDICTED: sodium/potassium/calcium exchanger 4-like [Scleropages formosus]	25	67	47	19	24	37	43.5794	25.9261	1.68091	0.167446
g18801	cm038	cm038_xenla	XP_010901903.1 PREDICTED: coiled-coil domain-containing protein 169-like [Esox lucius]	5	24	3	15	23	25	9.13609	20.534	0.444925	0.167643
g5535	obrg	obrg_mouse	XP_006634916.1 PREDICTED: leptin receptor gene-related protein [Lepisosteus oculatus]	682	851	853	534	469	592	787.741	531.603	1.48182	0.167655
g16574	rt21	rt21_bovin	XP_010863950.1 PREDICTED: 28S ribosomal protein S21, mitochondrial [Esox lucius]	208	661	225	174	216	289	329.87	221.617	1.48847	0.16766
g15664	ptpre	ptpre_mouse	CBN81571.1 Receptor-type tyrosine-protein phosphatase epsilon [Dicentrarchus labrax]	602	976	294	798	689	1203	589.301	883.842	0.66675	0.167743
g26454	zn687	zn687_mouse	XP_018925803.1 PREDICTED: zinc finger protein 687b-like [Cyprinus carpio]	239	433	295	454	422	525	308.944	465.771	0.663296	0.167824
g12927			#N/A	69	125	84	162	114	142	88.7758	141.197	0.628739	0.167923
g8333	dyh3	dyh3_human	XP_021420782.1 dynein heavy chain 3, axonemal [Oncorhynchus mykiss]	75	86	66	35	39	65	74.8098	45.1635	1.65642	0.167934
g39222			#N/A	5	3	7	0	2	1	5.21673	0.933988	5.58544	0.167961
g16243			XP_023685080.1 G-protein coupled receptor 157 isoform X1 [Paramormyrops kingsleyae]	56	98	33	35	26	51	58.6625	36.8961	1.58994	0.168202
g24095	cp4b1	cp4b1_rat	XP_024270861.1 cytochrome P450 4B1-like [Oncorhynchus tshawytscha]	58	74	71	29	41	53	66.8581	39.9545	1.67336	0.168231
g23777	foxp2	foxp2_xenla	NP_001292534.1 forkhead box P2 [Takifugu rubripes]	56	92	57	138	64	120	65.6721	109.383	0.600389	0.168416
g14255	dyst	dyst_human	XP_018604859.1 PREDICTED: dystonin [Scleropages formosus]	449	1269	626	1145	1257	959	721.817	1129.55	0.639033	0.168443
g31193	lrsm1	lrsm1_human	XP_023653120.1 E3 ubiquitin-protein ligase LRSAM1 [Paramormyrops kingsleyae]	10	7	10	10	11	34	9.2652	17.3766	0.5332	0.168504
g25044			#N/A	32	160	39	117	91	160	67.1411	121.577	0.552251	0.168663
g9440	cox5b	cox5b_bovin	XP_016149920.1 PREDICTED: cytochrome c oxidase subunit 5B, mitochondrial-like [Sinocyclocheilus grahami]	1391	3584	1408	1440	1577	1272	1958.85	1438.63	1.3616	0.168725
g26773	megf8	megf8_mouse	XP_014006521.1 PREDICTED: multiple epidermal growth factor-like domains protein 8, partial [Salmo salar]	13	53	44	7	27	25	34.2376	18.7019	1.8307	0.168869
g8275	slik2	slik2_human	XP_024284719.1 SLIT and NTRK-like protein 2 [Oncorhynchus tshawytscha]	55	47	22	48	61	88	41.3841	64.0126	0.646499	0.168917
g4575	tirap	tirap_human	XP_023822707.1 toll/interleukin-1 receptor domain-containing adapter protein [Salvelinus alpinus]	6	3	13	11	21	15	7.74349	15.407	0.502595	0.168996
g28970	tiam2	tiam2_human	XP_006626256.2 PREDICTED: T-lymphoma invasion and metastasis-inducing protein 2 isoform X1 [Lepisosteus oculatus]	1	4	2	14	3	7	2.12164	8.46187	0.250729	0.169119
g19056	tpk1	tpk1_mouse	XP_018583410.1 PREDICTED: thiamin pyrophosphokinase 1 isoform X1 [Scleropages formosus]	7	7	1	10	14	12	4.88588	11.8952	0.410744	0.169168
g1868	kcnn2	kcnn2_human	XP_023699758.1 small conductance calcium-activated potassium channel protein 1 isoform X4 [Paramormyrops kingsleyae]	5	8	0	4	16	13	3.99901	10.4934	0.381097	0.169247
g28283	ddx56	ddx56_mouse	XP_013983628.1 PREDICTED: probable ATP-dependent RNA helicase DDX56 isoform X1 [Salmo salar]	22	56	30	36	74	64	33.5566	56.4796	0.594137	0.169416
g17745	gpbp1	gpbp1_xentr	XP_006626968.1 PREDICTED: vasculin [Lepisosteus oculatus]	16	11	12	13	33	27	13.3508	23.5467	0.566992	0.169445
g21594	nbea	nbea_human	XP_016351088.1 PREDICTED: lipopolysaccharide-responsive and beige-like anchor protein isoform X1 [Sinocyclocheilus anshuiensis]	9	4	11	17	13	20	8.46493	16.6426	0.508629	0.169466
g5729	tc1db	tc1db_xenla	XP_015210804.1 PREDICTED: tctex1 domain-containing protein 1-B-like [Lepisosteus oculatus]	1	22	0	0	0	0	5.98917	0	Inf	0.169544
g24871	cv009	cv009_xenla	XP_005993727.1 PREDICTED: uncharacterized protein KIAA0930 homolog isoform X2 [Latimeria chalumnae]	14	15	16	13	44	25	15.0054	26.4872	0.566515	0.169548
g31244	tbcd5	tbcd5_human	XP_015212980.1 PREDICTED: TBC1 domain family member 5 [Lepisosteus oculatus]	66	138	50	112	150	121	78.8119	127.122	0.619971	0.169616
g10788	ct012	ct012_macfa	XP_021423979.1 double zinc ribbon and ankyrin repeat-containing protein 1 isoform X2 [Oncorhynchus mykiss]	22	37	29	30	51	64	28.3677	46.7709	0.606524	0.169633
g4411	fezf2	fezf2_danre	XP_006630721.1 PREDICTED: fez family zinc finger protein 2 [Lepisosteus oculatus]	59	100	60	105	80	148	69.9525	109.865	0.636713	0.169664
g30125			#N/A	95	133	54	172	124	127	90.3537	143.902	0.627883	0.169712
g3005	decr2	decr2_danre	XP_026114336.1 peroxisomal 2,4-dienoyl-CoA reductase isoform X1 [Carassius auratus]	191	418	181	170	173	175	245.729	172.889	1.42131	0.169828
g12395	pgs2	pgs2_cotja	XP_026182650.1 decorin [Mastacembelus armatus]	5	4	8	1	3	0	5.82677	1.35098	4.31301	0.169976
g15551	edil3	edil3_human	XP_023698619.1 EGF-like repeat and discoidin I-like domain-containing protein 3 isoform X2 [Paramormyrops kingsleyae]	7	15	15	6	42	32	11.9002	25.171	0.472772	0.170009
g25367	rb11b	rb11b_disom	KNE69447.1 small GTP-binding protein domain [Allomyces macrogynus ATCC 38327]	30	64	19	10	31	22	34.8217	20.2734	1.71761	0.170021
g30178	brd7	brd7_chick	XP_018594456.1 PREDICTED: bromodomain-containing protein 7 [Scleropages formosus]	101	96	97	115	192	133	98.5917	145.268	0.67869	0.170026
g4558	pcdh9	pcdh9_human	XP_018592954.1 PREDICTED: protocadherin-11 X-linked-like isoform X1 [Scleropages formosus]	5	6	2	0	2	0	4.20157	0.641121	6.55348	0.170121
g6603	ern1	ern1_mouse	XP_023670801.1 serine/threonine-protein kinase/endoribonuclease IRE2 isoform X2 [Paramormyrops kingsleyae]	106	96	162	73	94	65	123.674	77.5875	1.59399	0.170187
g3404	fzd8	fzd8_mouse	XP_006642935.1 PREDICTED: frizzled-8 [Lepisosteus oculatus]	214	247	139	307	250	319	196.327	293.078	0.669878	0.170221
g10750	borg5	borg5_human	XP_018594037.1 PREDICTED: cdc42 effector protein 1-like [Scleropages formosus]	8	7	7	13	15	19	7.41263	15.4337	0.480289	0.170265
g36890	acac	acac_chick	XP_020505570.1 acetyl-CoA carboxylase 2 isoform X2 [Labrus bergylta]	3	3	3	5	10	11	3.0085	8.37361	0.359284	0.170409
g21219	cued1	cued1_human	XP_014018655.1 PREDICTED: CUE domain-containing protein 1-like isoform X1 [Salmo salar]	63	260	67	281	200	182	114.714	226.806	0.505782	0.170491
g11874	arhg3	arhg3_mouse	XP_018581361.1 PREDICTED: rho guanine nucleotide exchange factor 3 isoform X1 [Scleropages formosus]	173	594	259	215	212	250	311.172	224.874	1.38376	0.170502
g13009	ing5	ing5_mouse	XP_017334122.1 PREDICTED: inhibitor of growth protein 5 [Ictalurus punctatus]	69	91	47	43	38	45	66.9674	42.1	1.59068	0.17051
g32815			#N/A	23	141	58	121	101	115	65.5303	113.161	0.579089	0.170535
g9646	tri35	tri35_human	XP_023680669.1 synaptonemal complex protein 3 isoform X1 [Paramormyrops kingsleyae]	38	65	41	33	34	17	46.043	28.7245	1.60292	0.17054
g40505	if2p	if2p_human	XP_016346551.1 PREDICTED: eukaryotic translation initiation factor 5B [Sinocyclocheilus anshuiensis]	15	42	29	29	58	55	26.89	45.9897	0.584697	0.170628
g43908	ypel5	ypel5_macfa	Q4R4Q6.1 RecName: Full=Protein yippee-like 5	13	20	22	3	19	4	18.0185	8.43	2.13742	0.170699
g6101	spon1	spon1_human	XP_018619386.1 PREDICTED: spondin-1 [Scleropages formosus]	397	786	525	289	503	347	542.604	375.373	1.44551	0.170742
g38897	alkb1	alkb1_mouse	XP_018587842.1 PREDICTED: DNA demethylase ALKBH1 [Scleropages formosus]	6	12	4	16	21	10	6.83197	15.8891	0.429977	0.170795
g2843	gfrp	gfrp_danre	XP_006632591.1 PREDICTED: GTP cyclohydrolase 1 feedback regulatory protein [Lepisosteus oculatus]	35	70	44	14	36	37	47.2035	27.8264	1.69636	0.17083
g16462	zsca2	zsca2_human	XP_015208958.1 PREDICTED: zinc finger protein 135-like [Lepisosteus oculatus]	1	3	0	3	8	6	1.15594	5.48957	0.21057	0.170888
g2575	mdga2	mdga2_human	XP_018619710.1 PREDICTED: MAM domain-containing glycosylphosphatidylinositol anchor protein 2 isoform X1 [Scleropages formosus]	6	0	1	1	11	11	2.71242	7.137	0.380051	0.170927
g44511	ccnl1	ccnl1_mouse	XP_023648272.1 cyclin-L1 isoform X1 [Paramormyrops kingsleyae]	137	118	167	133	289	200	143.225	202.991	0.705571	0.17095
g13662	tlx3	tlx3_chick	XP_018607786.1 PREDICTED: T-cell leukemia homeobox protein 3-like isoform X2 [Scleropages formosus]	6	6	10	9	22	16	7.43965	15.2418	0.488107	0.170963
g10980	cg055	cg055_xentr	XP_018593994.1 PREDICTED: UPF0562 protein C7orf55 homolog [Scleropages formosus]	227	800	203	189	262	203	364.868	217.015	1.6813	0.171075
g32517	aldob	aldob_spaau	XP_017547617.1 PREDICTED: fructose-bisphosphate aldolase B [Pygocentrus nattereri]	443	847	349	431	1450	899	513.594	895.886	0.57328	0.171103
g29508			#N/A	38	244	157	25	8	144	132.834	54.4697	2.43867	0.171125
g6780	osta	osta_danre	XP_012688676.1 PREDICTED: organic solute transporter subunit alpha-like isoform X1 [Clupea harengus]	17	27	8	7	5	12	16.3911	7.84227	2.09009	0.171175
g13604	cramp	cramp_mouse	AFP72292.1 cathelicidin 2, partial [Anguilla japonica]	25	195	374	36	41	71	192.441	47.9511	4.01328	0.171193
g14532	irk12	irk12_human	XP_015215389.1 PREDICTED: ATP-sensitive inward rectifier potassium channel 12 [Lepisosteus oculatus]	32	34	20	17	15	14	28.3315	15.5265	1.82472	0.171209
g10154	tmcc2	tmcc2_mouse	XP_006628546.2 PREDICTED: transmembrane and coiled-coil domains protein 2 isoform X2 [Lepisosteus oculatus]	18	48	18	44	24	71	25.6824	45.616	0.563015	0.171274
g17062	fetub	fetub_mouse	XP_010738495.2 PREDICTED: fetuin-B-like [Larimichthys crocea]	18	155	26	3	32	14	55.7465	15.526	3.59054	0.171301
g23564	lyag	lyag_mouse	XP_017561317.1 PREDICTED: lysosomal alpha-glucosidase [Pygocentrus nattereri]	36	34	13	12	14	18	27.4131	14.431	1.8996	0.171454
g15859	xdh	xdh_felca	XP_012692165.1 PREDICTED: xanthine dehydrogenase/oxidase [Clupea harengus]	7	57	35	21	77	89	29.6974	58.9235	0.503999	0.171522
g16282	pcd10	pcd10_human	XP_023668323.1 protocadherin-10-like isoform X1 [Paramormyrops kingsleyae]	260	142	132	185	257	365	185.195	261.3	0.708747	0.171684
g12119	lich	lich_human	XP_014013758.1 PREDICTED: lysosomal acid lipase/cholesteryl ester hydrolase-like isoform X2 [Salmo salar]	3083	7334	1374	1731	2888	1467	3565.29	2029.28	1.75692	0.171696
g1877	rs28	rs28_ictpu	XP_012695058.1 PREDICTED: 40S ribosomal protein S28 [Clupea harengus]	1712	10169	2041	1949	1556	1709	3985.16	1758.04	2.26683	0.171714
g18937	trrap	trrap_human	AAC62433.1 similar to hypothetical proteins P38811 (PID:g731689) and Q10064 (PID:g1351684), partial [Homo sapiens]	105	271	136	185	299	265	158.55	245.477	0.645887	0.171782
g20957	edc3	edc3_xenla	XP_015198928.1 PREDICTED: enhancer of mRNA-decapping protein 3 [Lepisosteus oculatus]	26	85	53	24	37	36	50.685	31.747	1.59653	0.171809
g37213	pkn2	pkn2_rat	XP_026158952.1 serine/threonine-protein kinase N1-like isoform X3 [Mastacembelus armatus]	7	7	5	4	28	15	6.30852	14.9259	0.422657	0.171839
g17586	faf1	faf1_human	KPP78643.1 FAS-associated factor 1-like, partial [Scleropages formosus]	31	103	31	14	32	44	49.4033	28.5942	1.72774	0.171888
g20381	dic	dic_human	KPP61404.1 mitochondrial dicarboxylate carrier-like [Scleropages formosus]	259	579	342	440	429	828	370.656	551.304	0.672326	0.172041
g31987	rn145	rn145_danre	XP_017560836.1 PREDICTED: RING finger protein 145-like [Pygocentrus nattereri]	1	7	7	7	26	8	4.66308	13.4026	0.347925	0.172084
g10912	ca083	ca083_human	XP_018609275.1 PREDICTED: transcription elongation factor A N-terminal and central domain-containing protein 2 [Scleropages formosus]	231	410	312	216	167	247	305.997	209.959	1.45741	0.172107
g21556	st2b1	st2b1_human	XP_018608065.1 PREDICTED: sulfotransferase family cytosolic 2B member 1-like [Scleropages formosus]	24	106	53	56	13	11	55.2414	29.1893	1.89252	0.172159
g24951	phex	phex_mouse	XP_019897255.1 PREDICTED: phosphate-regulating neutral endopeptidase [Esox lucius]	5	21	2	2	2	4	8.01729	2.59118	3.09407	0.172194
g11390	osta	osta_danre	XP_012688676.1 PREDICTED: organic solute transporter subunit alpha-like isoform X1 [Clupea harengus]	622	1347	331	394	410	592	704.692	458.189	1.53799	0.172207
g7650	ubp13	ubp13_human	XP_026201024.1 ubiquitin carboxyl-terminal hydrolase 13 isoform X1 [Anabas testudineus]	103	140	53	59	66	61	94.921	61.9902	1.53123	0.172355
g26506	vezf1	vezf1_human	XP_023678934.1 vascular endothelial zinc finger 1 isoform X2 [Paramormyrops kingsleyae]	2	35	7	2	3	4	12.1785	2.91174	4.18257	0.172386
g18235	hycci	hycci_danre	XP_010871637.1 PREDICTED: hyccin isoform X1 [Esox lucius]	37	162	83	58	62	52	85.2629	57.6829	1.47813	0.172397
g18457	abt1	abt1_ponab	ACO10025.1 Activator of basal transcription 1 [Osmerus mordax]	56	158	92	172	138	146	94.9094	153.955	0.616477	0.172428
g17395	hmbx1	hmbx1_human	XP_014034245.1 PREDICTED: homeobox-containing protein 1-like [Salmo salar]	5	13	7	3	2	3	7.76054	2.6876	2.88753	0.172446
g21534	ty3h	ty3h_angan	XP_012683557.1 PREDICTED: tyrosine 3-monooxygenase [Clupea harengus]	4	0	4	6	4	14	2.99381	7.71814	0.387893	0.172565
g19940	xnif	xnif_xenla	XP_010874929.1 PREDICTED: low molecular weight neuronal intermediate filament [Esox lucius]	226	224	123	300	151	643	189.499	353.506	0.536055	0.172764
g43904	taok1	taok1_rat	CDQ76446.1 unnamed protein product [Oncorhynchus mykiss]	1	6	6	1	1	0	4.05304	0.709855	5.70968	0.172769
g9462	m2gd	m2gd_human	XP_018549789.1 PREDICTED: LOW QUALITY PROTEIN: dimethylglycine dehydrogenase, mitochondrial [Lates calcarifer]	6	9	13	8	1	1	9.26977	3.72778	2.48667	0.173
g20062	nthl1	nthl1_bovin	KPP69041.1 endonuclease III-like protein 1-like [Scleropages formosus]	12	28	12	6	7	11	16.1041	7.80123	2.06431	0.173023
g42781	med15	med15_mouse	XP_010164643.1 PREDICTED: mediator of RNA polymerase II transcription subunit 15 isoform X1 [Antrostomus carolinensis]	15	11	14	24	23	27	13.6693	24.6234	0.555137	0.173166
g4335	arrs	arrs_xenla	XP_018587614.1 PREDICTED: S-arrestin-like [Scleropages formosus]	12	47	8	12	9	6	19.5147	9.31378	2.09525	0.173188
g26789	rhbl2	rhbl2_human	XP_007231017.2 rhomboid-related protein 2 [Astyanax mexicanus]	65	95	111	176	97	142	89.176	141.197	0.631571	0.173336
g6529	vamp7	vamp7_chick	XP_010731206.1 PREDICTED: vesicle-associated membrane protein 7 [Larimichthys crocea]	419	640	330	298	267	361	444.752	307.324	1.44718	0.173372
g28337	pyr1	pyr1_mesau	XP_010880939.1 PREDICTED: CAD protein isoform X1 [Esox lucius]	19	49	23	19	95	64	28.1079	56.5933	0.496665	0.173379
g45076	ctr9	ctr9_human	XP_003970060.1 PREDICTED: LOW QUALITY PROTEIN: RNA polymerase-associated protein CTR9 homolog [Takifugu rubripes]	71	85	73	56	133	157	75.4739	110.415	0.683547	0.173449
g7417	cj071	cj071_human	XP_006643490.1 PREDICTED: uncharacterized protein LOC102685224 [Lepisosteus oculatus]	12	16	4	1	6	5	10.2063	3.77699	2.70222	0.173486
g3558	ggct	ggct_mouse	XP_022541437.1 gamma-glutamylcyclotransferase-like [Astyanax mexicanus]	19	29	7	9	3	14	17.3297	8.56547	2.02321	0.173505
g29476			XP_012683546.1 PREDICTED: protein brambleberry-like [Clupea harengus]	28	37	18	10	17	17	26.8122	14.3212	1.8722	0.17352
g5264	gnpi1	gnpi1_bovin	XP_023647319.1 glucosamine-6-phosphate isomerase 1 [Paramormyrops kingsleyae]	179	214	156	339	210	252	180.231	273.091	0.659965	0.173747
g11506	pebp4	pebp4_mouse	XP_018599513.1 PREDICTED: phosphatidylethanolamine-binding protein 4 [Scleropages formosus]	47	45	48	32	26	24	46.9801	27.8208	1.68867	0.17403
g30673	mll4	mll4_mouse	KPP67952.1 hypothetical protein Z043_113405, partial [Scleropages formosus]	15	13	31	24	39	39	20.2243	33.2667	0.607944	0.174033
g41828	lanc1	lanc1_human	KPP61020.1 lanC-like protein 1-like [Scleropages formosus]	4	4	9	0	1	3	5.78964	1.19916	4.82807	0.174057
g3628	vp26a	vp26a_danre	XP_016313404.1 PREDICTED: vacuolar protein sorting-associated protein 26A-like [Sinocyclocheilus anshuiensis]	852	1135	730	617	478	733	883.014	608.094	1.4521	0.174092
g7631	rest	rest_danre	XP_023676734.1 RE1-silencing transcription factor [Paramormyrops kingsleyae]	60	99	83	48	40	62	78.2711	49.6663	1.57594	0.1741
g29188	hs74l	hs74l_human	XP_010895421.1 PREDICTED: heat shock 70 kDa protein 4 isoform X1 [Esox lucius]	195	272	189	283	274	395	213.006	313.686	0.679042	0.174186
g37080	btd	btd_fugru	XP_023673428.1 biotinidase isoform X2 [Paramormyrops kingsleyae]	76	92	49	11	71	49	70.6827	41.3925	1.70762	0.174205
g15878	vp26a	vp26a_danre	XP_012672522.1 PREDICTED: vacuolar protein sorting-associated protein 26A [Clupea harengus]	434	775	508	330	392	427	548.293	379.181	1.44599	0.17432
g40857	sik2	sik2_chick	XP_015218995.1 PREDICTED: serine/threonine-protein kinase SIK2-like [Lepisosteus oculatus]	3	0	7	0	0	1	3.668	0.292867	12.5245	0.174322
g3659	uap1	uap1_mouse	XP_017576653.1 PREDICTED: UDP-N-acetylhexosamine pyrophosphorylase isoform X1 [Pygocentrus nattereri]	673	987	563	653	452	389	715.661	513.028	1.39497	0.174536
g9324	ildr2	ildr2_human	XP_023837135.1 LOW QUALITY PROTEIN: immunoglobulin-like domain-containing receptor 2 isoform X1 [Salvelinus alpinus]	12	28	23	19	55	34	20.0164	34.9849	0.572143	0.17456
g41456	acac	acac_chick	XP_023700613.1 acetyl-CoA carboxylase-like [Paramormyrops kingsleyae]	3	0	11	1	0	0	5.09064	0.389294	13.0766	0.174592
g22046			#N/A	169	283	53	104	91	78	157.222	92.5012	1.69967	0.17461
g41282	cx038	cx038_mouse	XP_006639001.2 PREDICTED: uncharacterized protein CXorf38 homolog [Lepisosteus oculatus]	38	244	22	29	8	33	84.8196	23.5186	3.60649	0.174651
g34842	rfa1	rfa1_xentr	#N/A	114	169	104	174	183	213	124.757	188.78	0.66086	0.174766
g21663	a1at	a1at_cypca	XP_007253008.2 alpha-1-antitrypsin homolog [Astyanax mexicanus]	476	2076	1451	150	287	1411	1231.13	563.63	2.18428	0.174836
g9063	wapl	wapl_human	XP_023686672.1 wings apart-like protein homolog [Paramormyrops kingsleyae]	267	596	419	561	587	690	405.508	608.641	0.666252	0.174902
g24877	chk1	chk1_chick	XP_023656211.1 serine/threonine-protein kinase Chk1 [Paramormyrops kingsleyae]	8	22	12	25	33	19	13.0066	25.8753	0.502666	0.174926
g23089	desm	desm_canfa	XP_015822205.1 PREDICTED: desmin-like [Nothobranchius furzeri]	663	2568	657	2780	2283	1567	1147.34	2273	0.504769	0.17494
g21696	t11l2	t11l2_mouse	XP_020346885.1 T-complex protein 11-like protein 2 [Oncorhynchus kisutch]	124	93	120	101	210	188	115.043	161.695	0.71148	0.174965
g41947	myh9	myh9_canfa	KQL61593.1 myosin-11 isoform X2 [Amazona aestiva]	1	0	0	0	3	18	0.392793	6.23329	0.0630154	0.175106
g9022	rm55	rm55_bovin	XP_017548912.1 PREDICTED: 39S ribosomal protein L55, mitochondrial [Pygocentrus nattereri]	305	464	370	203	250	305	369.429	248.491	1.48669	0.175211
g2350	eaa2	eaa2_rat	XP_018607924.1 PREDICTED: excitatory amino acid transporter 2-like [Scleropages formosus]	343	175	162	49	181	77	236.862	99.6476	2.37699	0.175326
g22789	eaa1	eaa1_ambti	XP_018603759.1 PREDICTED: excitatory amino acid transporter 1 [Scleropages formosus]	968	2219	932	1410	2256	2183	1276.17	1911.42	0.667657	0.17547
g12304			XP_023646866.1 uncharacterized protein LOC111833142 [Paramormyrops kingsleyae]	15	12	24	9	9	6	17.4803	8.14589	2.14591	0.17549
g34309	abec2	abec2_mouse	XP_023696857.1 probable C->U-editing enzyme APOBEC-2 [Paramormyrops kingsleyae]	1	0	0	3	7	0	0.392793	3.41181	0.115128	0.175515
g40881	syde2	syde2_human	KPP59792.1 hypothetical protein Z043_122255, partial [Scleropages formosus]	2	2	4	2	22	8	2.71699	10.1739	0.267056	0.175523
g14965	tox	tox_human	XP_006633974.1 PREDICTED: thymocyte selection-associated high mobility group box protein TOX isoform X5 [Lepisosteus oculatus]	22	49	63	40	93	77	43.5127	67.9346	0.640508	0.175524
g10334	iffo1	iffo1_mouse	KPP64748.1 hypothetical protein Z043_116872 [Scleropages formosus]	27	39	26	13	10	27	29.7734	16.1738	1.84084	0.175562
g23879			#N/A	80	81	46	54	30	43	68.3887	43.232	1.5819	0.175571
g8633	ftcd	ftcd_chick	KPP58726.1 formimidoyltransferase-cyclodeaminase-like [Scleropages formosus]	75	111	81	36	63	68	86.5043	54.1249	1.59824	0.175647
g10620	herp1	herp1_ponab	XP_012674297.1 PREDICTED: homocysteine-responsive endoplasmic reticulum-resident ubiquitin-like domain member 1 protein [Clupea harengus]	179	339	163	130	128	189	214.518	146.992	1.45939	0.175666
g16866	pcd10	pcd10_human	XP_014055338.1 PREDICTED: protocadherin alpha-C2-like [Salmo salar]	1	4	3	8	6	10	2.4773	7.96639	0.310969	0.175722
g19301	adr2	adr2_mouse	XP_022527520.1 adiponectin receptor protein 2 [Astyanax mexicanus]	980	2309	907	1673	1451	2832	1294.89	1945.82	0.66547	0.175757
g29293			#N/A	14	10	4	2	6	2	9.46556	3.28769	2.87909	0.175759
g38375	opla	opla_bovin	XP_022541160.1 5-oxoprolinase [Astyanax mexicanus]	12	72	28	12	21	23	32.9874	18.1392	1.81857	0.175808
g3184	tm55a	tm55a_bovin	PWA15091.1 hypothetical protein CCH79_00008792, partial [Gambusia affinis]	27	45	47	28	11	29	38.7686	22.9195	1.69151	0.175897
g40808			XP_007251084.1 serine/threonine-protein phosphatase alpha-2 isoform-like [Astyanax mexicanus]	47	47	85	86	79	109	60.6483	90.7261	0.668477	0.175945
g33753			XP_018597199.1 PREDICTED: chondroitin sulfate proteoglycan 5-like isoform X1 [Scleropages formosus]	1	1	0	0	17	5	0.647174	6.91386	0.0936053	0.176027
g43442	mica2	mica2_human	XP_015808530.1 PREDICTED: protein-methionine sulfoxide oxidase MICAL2 isoform X1 [Nothobranchius furzeri]	3	10	10	0	6	1	7.27879	2.21623	3.28431	0.176093
g41714	frs2	frs2_human	XP_018938064.1 PREDICTED: fibroblast growth factor receptor substrate 2-like isoform X1 [Cyprinus carpio]	1	0	0	1	15	2	0.392793	5.78343	0.0679169	0.1761
g21459			XP_026024201.1 uncharacterized protein LOC113022713 isoform X1 [Astatotilapia calliptera]	6	21	0	4	0	1	7.69876	1.85004	4.16139	0.17612
g19806	atp7a	atp7a_mouse	XP_024260420.1 LOW QUALITY PROTEIN: phosphoethanolamine N-methyltransferase 3-like [Oncorhynchus tshawytscha]	2129	1281	2745	1109	1024	1533	2138.41	1208.95	1.76882	0.176157
g27448	fgfr3	fgfr3_plewa	XP_020328560.1 LOW QUALITY PROTEIN: fibroblast growth factor receptor 3-like, partial [Oncorhynchus kisutch]	7	7	14	6	19	31	9.50946	17.5053	0.543234	0.17617
g11047			XP_018594037.1 PREDICTED: cdc42 effector protein 1-like [Scleropages formosus]	50	67	55	46	112	106	56.2445	84.8542	0.662837	0.176351
g11421	rl35a	rl35a_human	XP_006637905.2 PREDICTED: 60S ribosomal protein L35a [Lepisosteus oculatus]	1545	7699	2080	1375	2321	1654	3305.12	1763.7	1.87397	0.176451
g19919	ski	ski_chick	XP_023697247.1 ski oncogene [Paramormyrops kingsleyae]	67	79	95	86	108	168	80.201	117.301	0.683717	0.17658
g31703	i17rd	i17rd_danre	AAL76112.1 Sef [Danio rerio]	8	17	11	16	26	26	11.3791	22.1778	0.513084	0.176583
g28669			XP_021426685.1 pregnancy-specific beta-1-glycoprotein 2-like isoform X3 [Oncorhynchus mykiss]	43	37	66	13	22	48	49.7758	26.1708	1.90196	0.176585
g35469	mta1	mta1_rat	XP_006638709.2 PREDICTED: metastasis-associated protein MTA3 isoform X1 [Lepisosteus oculatus]	0	1	0	5	4	1	0.254381	3.52158	0.0722349	0.176636
g11044			#N/A	3	14	1	1	2	1	5.09537	1.32328	3.85056	0.176846
g23112			#N/A	105	257	185	152	99	106	172.416	121.952	1.4138	0.176873
g1198	guc2a	guc2a_human	CAQ64668.1 preprorenoguanylin [Anguilla anguilla]	1	9	23	2	2	1	10.8624	1.71258	6.34273	0.176874
g16248	clk2	clk2_mouse	XP_023685806.1 dual specificity protein kinase CLK2 [Paramormyrops kingsleyae]	61	166	139	134	186	219	115.624	175.928	0.657227	0.176884
g43249	smc6	smc6_xenla	XP_017579154.1 PREDICTED: structural maintenance of chromosomes protein 6-like [Pygocentrus nattereri]	40	27	31	43	55	60	33.6055	51.9425	0.646975	0.176912
g23046	scfd2	scfd2_human	XP_016427455.1 PREDICTED: sec1 family domain-containing protein 2-like isoform X1 [Sinocyclocheilus rhinocerous]	61	194	78	33	88	85	101.052	65.9497	1.53225	0.176926
g8163	shsa7	shsa7_mouse	XP_018603256.1 PREDICTED: protein shisa-7-like, partial [Scleropages formosus]	7	37	22	42	33	37	19.9862	37.7649	0.529226	0.176938
g6372	clic2	clic2_rat	KPP76704.1 chloride intracellular channel protein 2-like, partial [Scleropages formosus]	74	113	53	41	61	47	76.6617	49.28	1.55564	0.176949
g11801	coe2	coe2_mouse	XP_026043727.1 transcription factor COE2 isoform X1 [Astatotilapia calliptera]	13	14	7	10	24	31	11.1573	20.6653	0.539904	0.176952
g19168	rs15a	rs15a_human	XP_012725677.1 40S ribosomal protein S15a [Fundulus heteroclitus]	0	6	2	0	0	0	2.23761	0	Inf	0.17697
g38866			XP_023655864.1 protein brambleberry-like isoform X2 [Paramormyrops kingsleyae]	0	6	2	0	0	0	2.23761	0	Inf	0.17697
g39982	ymd2	ymd2_caeel	XP_019375886.1 PREDICTED: uncharacterized protein F54H12.2-like [Gavialis gangeticus]	3	6	6	0	3	0	4.83863	0.961681	5.03142	0.177102
g31733			#N/A	5	3	6	6	7	21	4.86107	10.7299	0.45304	0.177234
g784	ar13b	ar13b_mouse	XP_023683382.1 ADP-ribosylation factor-like protein 13B isoform X3 [Paramormyrops kingsleyae]	7	15	8	4	4	3	9.41055	3.71802	2.53107	0.177505
g22649			#N/A	5	7	16	1	5	4	9.4352	3.16356	2.98246	0.177552
g383	ndrg1	ndrg1_human	XP_016296203.1 PREDICTED: protein NDRG1-like isoform X3 [Sinocyclocheilus anshuiensis]	1	29	4	2	2	0	9.19248	1.41971	6.4749	0.177613
g26493	dyh2	dyh2_human	XP_014062466.1 PREDICTED: LOW QUALITY PROTEIN: dynein heavy chain 2, axonemal [Salmo salar]	1	0	2	1	3	12	1.10411	4.86538	0.226933	0.177652
g29491	arrd1	arrd1_mouse	XP_011615768.1 PREDICTED: arrestin domain-containing protein 1-like, partial [Takifugu rubripes]	7	0	0	11	6	5	2.74955	7.66993	0.358485	0.177764
g39105	enah	enah_mouse	XP_015243728.1 PREDICTED: protein enabled homolog isoform X1 [Cyprinodon variegatus]	7	7	3	0	2	2	5.5972	1.22685	4.56223	0.177778
g21020	otx1b	otx1b_danre	KPP73365.1 homeobox protein OTX1 B-like, partial [Scleropages formosus]	17	62	35	38	46	107	34.8972	60.8757	0.573253	0.17788
g20104			XP_018582781.1 PREDICTED: diphthine--ammonia ligase isoform X1 [Scleropages formosus]	3	5	0	5	11	8	2.45028	7.81557	0.313513	0.177889
g19820	notc3	notc3_human	XP_010217258.1 PREDICTED: neurogenic locus notch homolog protein 2-like, partial [Tinamus guttatus]	95	180	119	139	169	270	125.428	187.361	0.669444	0.178069
g17957	atd3a	atd3a_xenla	CDQ66794.1 unnamed protein product [Oncorhynchus mykiss]	88	177	104	26	99	111	116.58	74.3654	1.56766	0.178156
g11587	sia8a	sia8a_mouse	XP_023672570.1 alpha-N-acetylneuraminide alpha-2,8-sialyltransferase-like [Paramormyrops kingsleyae]	5	8	6	1	2	2	6.13298	1.61615	3.79481	0.178185
g26127	casr	casr_human	XP_023648437.1 extracellular calcium-sensing receptor-like [Paramormyrops kingsleyae]	9	6	0	0	2	0	5.06142	0.641121	7.89465	0.178261
g44050	pcdgk	pcdgk_human	XP_021416686.1 protocadherin alpha-C2-like [Oncorhynchus mykiss]	3	0	4	0	0	0	2.60102	0	Inf	0.17828
g11633	tet2	tet2_human	KPP64746.1 methylcytosine dioxygenase TET2-like [Scleropages formosus]	464	558	670	656	890	867	562.493	794.591	0.707902	0.178335
g21078	msi1h	msi1h_human	KPP58179.1 hypothetical protein Z043_124015, partial [Scleropages formosus]	493	1059	349	764	799	1142	587.162	888.003	0.661216	0.17838
g15719			#N/A	254	273	182	139	113	216	233.946	153.594	1.52314	0.17846
g9680	sx21b	sx21b_danre	XP_018621499.1 PREDICTED: transcription factor Sox-21-B [Scleropages formosus]	98	174	67	145	127	228	106.585	163.933	0.650178	0.178556
g24875	bet1l	bet1l_danre	XP_014025437.1 PREDICTED: BET1-like protein isoform X1 [Salmo salar]	22	57	12	12	14	23	27.4091	15.8953	1.72435	0.178633
g18064	gima4	gima4_human	XP_023863103.1 GTPase IMAP family member 4 [Salvelinus alpinus]	197	365	60	98	80	148	191.569	107.14	1.78802	0.178749
g33896	achb	achb_mouse	XP_019898851.1 PREDICTED: acetylcholine receptor subunit beta-like [Esox lucius]	0	0	0	7	2	0	0	3.36618	0	0.178796
g28738	cpsm	cpsm_human	KPP79098.1 carbamoyl-phosphate synthase-like, partial [Scleropages formosus]	1	2	5	3	7	14	2.67986	7.51194	0.356746	0.178809
g42518			XP_021177988.1 CD302 antigen isoform X2 [Fundulus heteroclitus]	9	3	12	2	6	0	8.56621	2.70195	3.17038	0.178984
g21391	mp2k5	mp2k5_human	XP_020493354.1 dual specificity mitogen-activated protein kinase kinase 5 isoform X2 [Labrus bergylta]	63	57	55	40	27	39	58.807	35.6487	1.64962	0.179121
g10997	txnip	txnip_pig	XP_012684384.1 PREDICTED: thioredoxin-interacting protein-like [Clupea harengus]	53	46	37	50	59	103	45.679	68.5431	0.666428	0.179232
g31868			#N/A	51	92	27	31	26	45	53.0383	33.5817	1.57938	0.179253
g5910	serc3	serc3_ponab	XP_018611524.1 PREDICTED: serine incorporator 3-like [Scleropages formosus]	20	85	28	23	24	27	39.4367	24.5546	1.60608	0.179258
g21885	cbln1	cbln1_mouse	XP_018582133.1 PREDICTED: cerebellin-1 [Scleropages formosus]	4	4	3	6	7	16	3.65568	9.26556	0.394545	0.179278
g8127	sh3r3	sh3r3_mouse	XP_007501283.1 PREDICTED: SH3 domain-containing RING finger protein 3 isoform X4 [Monodelphis domestica]	3	3	1	8	4	10	2.29718	7.32527	0.313597	0.179327
g15704	luc7l	luc7l_mouse	XP_003961512.1 PREDICTED: putative RNA-binding protein Luc7-like 1 [Takifugu rubripes]	14	72	28	13	18	29	33.773	19.3241	1.74772	0.179355
g42466	gbp1	gbp1_cerae	XP_023365699.1 guanylate-binding protein 1 isoform X2 [Otolemur garnettii]	1	15	1	1	0	0	4.56417	0.389294	11.7242	0.17936
g9214			KTG36347.1 hypothetical protein cypCar_00043793 [Cyprinus carpio]	9	5	13	12	20	22	9.43063	17.5258	0.538099	0.179396
g39713	zhx1	zhx1_human	XP_023684577.1 zinc fingers and homeoboxes protein 1-like [Paramormyrops kingsleyae]	9	8	8	14	13	24	8.41547	16.6462	0.505549	0.179573
g26115	pi5pa	pi5pa_rat	KTG44748.1 hypothetical protein cypCar_00022817 [Cyprinus carpio]	8	1	1	0	0	0	3.75239	0	Inf	0.179623
g24566	cxar	cxar_danre	XP_018589935.1 PREDICTED: coxsackievirus and adenovirus receptor homolog isoform X1 [Scleropages formosus]	4	7	4	0	2	1	4.77448	0.933988	5.11193	0.17966
g35798	mmp14	mmp14_human	KTG46326.1 hypothetical protein cypCar_00001332 [Cyprinus carpio]	8	19	13	6	3	8	12.5992	5.64038	2.23374	0.179685
g7297	vps4b	vps4b_bovin	XP_017278060.1 vacuolar protein sorting-associated protein 4B isoform X1 [Kryptolebias marmoratus]	14	8	9	6	3	3	10.7351	4.17605	2.57064	0.179917
g20029	lrc4c	lrc4c_human	XP_008274081.1 PREDICTED: leucine-rich repeat-containing protein 4C [Stegastes partitus]	1	0	0	3	3	4	0.392793	3.30103	0.118991	0.179934
g36945			#N/A	1	0	0	3	3	4	0.392793	3.30103	0.118991	0.179934
g7048	rnf14	rnf14_mouse	XP_018607291.1 PREDICTED: E3 ubiquitin-protein ligase RNF14 [Scleropages formosus]	6	7	4	0	0	4	5.56007	1.17147	4.74624	0.179937
g23695	rbp	rbp_drono	XP_018609709.1 PREDICTED: riboflavin-binding protein-like isoform X1 [Scleropages formosus]	400	91	769	91	164	179	453.769	140.421	3.23149	0.179954
g42136	k1161	k1161_human	KPP66157.1 hypothetical protein Z043_115370, partial [Scleropages formosus]	1	0	2	1	15	4	1.10411	6.36917	0.173353	0.180031
g10281	dthd1	dthd1_human	XP_018551939.1 PREDICTED: death domain-containing protein 1 [Lates calcarifer]	3	5	8	7	20	10	5.29557	12.0649	0.438922	0.180088
g12714			XP_023677582.1 septin-9-like isoform X1 [Paramormyrops kingsleyae]	194	214	204	218	327	340	203.194	289.264	0.702452	0.180095
g29900	igf1r	igf1r_human	XP_026099235.1 insulin-like growth factor 1 receptor isoform X2 [Carassius auratus]	0	0	1	0	8	3	0.35566	3.44308	0.103297	0.180271
g30245	cb063	cb063_rat	XP_017540758.1 PREDICTED: clathrin heavy chain linker domain-containing protein 1 [Pygocentrus nattereri]	2	2	0	0	14	7	1.29435	6.53792	0.197976	0.180366
g10111	actn1	actn1_chick	XP_023276806.1 alpha-actinin-1 isoform X3 [Seriola lalandi dorsalis]	797	1233	1256	1131	2203	1322	1073.42	1533.66	0.699907	0.180407
g20233			CDQ77037.1 unnamed protein product [Oncorhynchus mykiss]	0	0	0	5	0	2	0	2.5322	0	0.180424
g38150	itpr2	itpr2_bovin	XP_020513416.1 inositol 1,4,5-trisphosphate receptor type 2-like, partial [Labrus bergylta]	0	0	0	5	0	2	0	2.5322	0	0.180424
g8263			XP_019900518.1 PREDICTED: uncharacterized protein LOC109615538 [Esox lucius]	18	35	39	31	56	62	29.8444	48.1773	0.61947	0.180425
g4376	cbpc1	cbpc1_danre	XP_013979912.1 PREDICTED: cytosolic carboxypeptidase 4-like [Salmo salar]	12	8	16	7	5	3	12.4391	5.20646	2.38917	0.180578
g24164	ssrp1	ssrp1_chick	XP_015231657.1 PREDICTED: FACT complex subunit SSRP1 isoform X1 [Cyprinodon variegatus]	491	309	595	385	771	857	483.083	648.017	0.745479	0.180654
g16503	va0e1	va0e1_bovin	XP_012680922.1 PREDICTED: V-type proton ATPase subunit e 1 [Clupea harengus]	451	589	447	356	312	332	485.96	335.835	1.44702	0.180946
g44593	dyst	dyst_human	EMP35718.1 Dystonin [Chelonia mydas]	3	2	8	8	13	11	4.53242	10.5032	0.431529	0.181077
g28431	mlp3c	mlp3c_human	XP_020345591.1 microtubule-associated proteins 1A/1B light chain 3C-like [Oncorhynchus kisutch]	393	460	200	677	321	668	342.515	562.087	0.609363	0.181174
g414	lap2	lap2_rat	XP_023672553.1 thymopoietin isoform X2 [Paramormyrops kingsleyae]	287	828	485	500	768	1006	495.854	735.462	0.674208	0.18124
g12409	fos	fos_chick	BAO51606.1 proto-oncogene c-fos2 [Anguilla japonica]	125	148	1096	76	49	44	476.551	58.18	8.19098	0.181243
g28463	ktn1	ktn1_chick	XP_018619697.1 PREDICTED: kinectin isoform X5 [Scleropages formosus]	257	223	289	321	440	345	260.461	367.049	0.709607	0.181284
g30335	ptpro	ptpro_human	XP_017578472.1 PREDICTED: receptor-type tyrosine-protein phosphatase O isoform X1 [Pygocentrus nattereri]	3	8	5	9	17	11	4.99173	12.1747	0.410008	0.181316
g18754	co027	co027_human	XP_015199224.1 PREDICTED: transmembrane protein C15orf27 homolog [Lepisosteus oculatus]	6	9	0	1	1	1	4.64619	1.00272	4.63358	0.181359
g23527	sgce	sgce_mouse	XP_018597373.1 PREDICTED: alpha-sarcoglycan [Scleropages formosus]	129	143	87	88	92	51	117.989	78.6857	1.4995	0.181396
g35366	hep2	hep2_rabit	XP_022063481.1 heparin cofactor 2 [Acanthochromis polyacanthus]	54	71	58	28	194	145	59.9002	115.555	0.518371	0.181415
g31037	rm24	rm24_danre	XP_023686207.1 39S ribosomal protein L24, mitochondrial [Paramormyrops kingsleyae]	30	45	7	12	19	9	25.7206	13.398	1.91973	0.181422
g39702	itpr2	itpr2_human	XP_015207518.1 PREDICTED: inositol 1,4,5-trisphosphate receptor type 2 [Lepisosteus oculatus]	3	2	5	0	1	0	3.46544	0.32056	10.8106	0.181485
g24717	mpip2	mpip2_human	XP_018521791.1 PREDICTED: LOW QUALITY PROTEIN: M-phase inducer phosphatase 2 [Lates calcarifer]	41	73	46	44	66	136	51.0347	78.1158	0.653321	0.181644
g18001	inadl	inadl_human	XP_023669069.1 inaD-like protein isoform X3 [Paramormyrops kingsleyae]	37	72	41	28	29	32	47.4308	29.5682	1.60412	0.181707
g28194	srpk2	srpk2_mouse	XP_021326237.1 SRSF protein kinase 2-like [Danio rerio]	6	3	8	17	2	24	5.96518	14.2879	0.417498	0.181721
g8325	rims2	rims2_rat	XP_015213516.1 PREDICTED: regulating synaptic membrane exocytosis protein 2 isoform X19 [Lepisosteus oculatus]	9	1	1	0	0	0	4.14518	0	Inf	0.181822
g7100	spcs1	spcs1_bovin	XP_018589510.1 PREDICTED: signal peptidase complex subunit 1 [Scleropages formosus]	560	1517	643	714	542	584	834.55	622.734	1.34014	0.181848
g22190	lyst	lyst_human	XP_016396688.1 PREDICTED: lysosomal-trafficking regulator-like [Sinocyclocheilus rhinocerous]	16	64	31	42	43	134	33.5905	69.3786	0.484163	0.181898
g23264	rdm1	rdm1_danre	XP_010890791.1 PREDICTED: RAD52 motif-containing protein 1 isoform X1 [Esox lucius]	49	93	76	43	45	47	69.9345	44.9296	1.55653	0.182048
g14135	stb5l	stb5l_danre	AWP12884.1 putative syntaxin-binding protein 5-like [Scophthalmus maximus]	4	1	2	0	0	0	2.53687	0	Inf	0.182261
g18761	rgap1	rgap1_human	XP_018597032.1 PREDICTED: rac GTPase-activating protein 1-like [Scleropages formosus]	8	20	2	4	6	1	8.94129	3.77341	2.36955	0.182332
g11424			#N/A	22	64	10	19	11	14	28.4784	15.0229	1.89567	0.182412
g26686	podxl	podxl_human	ACY25590.1 podocalyxin-like protein, partial [Anguilla japonica]	56	70	38	102	64	85	53.3182	85.1176	0.626406	0.18248
g19772	apc10	apc10_human	XP_004079652.1 anaphase-promoting complex subunit 10 isoform X1 [Oryzias latipes]	123	304	127	106	117	140	170.814	119.772	1.42616	0.182527
g2509	cc50a	cc50a_chick	NP_991123.2 transmembrane protein 30A [Danio rerio]	833	991	935	586	640	645	911.831	622.184	1.46553	0.182537
g34960	cf047	cf047_rat	XP_023665567.1 uncharacterized protein C6orf47 homolog [Paramormyrops kingsleyae]	2	7	6	0	1	2	4.70021	0.906295	5.18619	0.182587
g15487	cntln	cntln_mouse	XP_017577422.1 PREDICTED: centlein isoform X3 [Pygocentrus nattereri]	5	11	13	12	18	27	9.38574	18.349	0.511512	0.182596
g1257	rab6a	rab6a_chick	XP_017344857.1 PREDICTED: ras-related protein Rab-6A isoform X1 [Ictalurus punctatus]	208	345	217	151	170	190	246.641	168.923	1.46007	0.182679
g10254			#N/A	178	92	136	184	204	205	141.69	197.062	0.719012	0.182759
g37157			XP_026067826.1 dedicator of cytokinesis protein 7-like isoform X3 [Carassius auratus]	1	3	3	5	8	9	2.22292	7.14676	0.311039	0.182773
g3109	bmp2k	bmp2k_human	XP_015220218.1 PREDICTED: BMP-2-inducible protein kinase isoform X2 [Lepisosteus oculatus]	88	102	139	81	60	70	109.949	71.2671	1.54278	0.182798
g43701			KRZ48513.1 hypothetical protein T02_16311 [Trichinella nativa]	12862	19849	8294	9400	10768	7834	13051.2	9405.48	1.38761	0.18281
g4703	nid2	nid2_human	XP_010864349.1 PREDICTED: uncharacterized protein LOC105007206 [Esox lucius]	18	24	23	6	17	10	21.3556	10.714	1.99325	0.182885
g14841			XP_014049605.1 PREDICTED: uncharacterized protein LOC106601778 [Salmo salar]	370	184	445	107	227	223	350.408	179.731	1.94963	0.182903
g22735	k0528	k0528_human	XP_016403118.1 PREDICTED: C2 domain-containing protein 5-like [Sinocyclocheilus rhinocerous]	94	184	78	183	156	183	111.47	174.843	0.637545	0.183027
g18889	ampn	ampn_chick	XP_018594810.1 PREDICTED: aminopeptidase N [Scleropages formosus]	30	130	460	15	36	44	208.457	30.2657	6.88756	0.183056
g23442			XP_026037950.1 sterile alpha motif domain-containing protein 3-like isoform X2 [Astatotilapia calliptera]	0	0	0	9	2	0	0	4.14477	0	0.183198
g37212	cul9	cul9_mouse	XP_023677248.1 cullin-9 isoform X2 [Paramormyrops kingsleyae]	3	2	11	0	1	2	5.5994	0.906295	6.17835	0.183202
g8472	vgfr2	vgfr2_danre	XP_016335576.1 PREDICTED: vascular endothelial growth factor receptor 2-like [Sinocyclocheilus anshuiensis]	90	193	98	132	232	193	119.302	182.28	0.654496	0.183228
g17807	ncpr	ncpr_rabit	XP_018928296.1 PREDICTED: NADPH--cytochrome P450 reductase-like [Cyprinus carpio]	31	65	37	41	257	87	41.8708	123.825	0.338146	0.18336
g17542	ce045	ce045_danre	XP_017567986.1 PREDICTED: UPF0544 protein C5orf45 homolog isoform X1 [Pygocentrus nattereri]	14	39	23	16	11	13	23.6001	13.5621	1.74015	0.183425
g6637	cy24b	cy24b_mouse	XP_014067686.1 PREDICTED: cytochrome b-245 heavy chain-like [Salmo salar]	47	120	374	7	94	13	182.004	36.665	4.96397	0.183515
g4302			XP_018590416.1 PREDICTED: interleukin-21 receptor-like [Scleropages formosus]	14	23	14	4	14	6	16.3291	7.80223	2.09288	0.183611
g18804	ccna1	ccna1_human	BAW98158.1 cyclin A1 [Anguilla japonica]	17	57	16	24	10	10	26.8678	15.4773	1.73594	0.183944
g29774	notc2	notc2_human	XP_015211472.1 PREDICTED: neurogenic locus notch homolog protein 2 [Lepisosteus oculatus]	0	1	3	0	12	7	1.32136	5.89679	0.224081	0.183978
g6686	ndf4	ndf4_chick	XP_017561768.1 PREDICTED: neurogenic differentiation factor 4 [Pygocentrus nattereri]	16	12	16	18	26	35	15.0278	25.5922	0.587203	0.183991
g30866	abca1	abca1_mouse	KTF93350.1 hypothetical protein cypCar_00031575 [Cyprinus carpio]	39	73	72	53	116	110	59.4963	90.033	0.660828	0.184013
g44410	med13	med13_human	KPP76813.1 mediator of RNA polymerase II transcription subunit 13-like [Scleropages formosus]	12	8	22	15	36	25	14.5731	24.7013	0.589974	0.184065
g977	al1a3	al1a3_human	XP_018618901.1 PREDICTED: aldehyde dehydrogenase family 1 member A3-like [Scleropages formosus]	25	6	9	1	1	8	14.5471	3.05279	4.76517	0.184138
g39	kpcd	kpcd_mouse	XP_017567414.1 PREDICTED: protein kinase C delta type-like isoform X2 [Pygocentrus nattereri]	316	424	272	317	124	237	328.72	232.565	1.41345	0.184191
g12315	ga45a	ga45a_crigr	XP_013995364.1 PREDICTED: growth arrest and DNA damage-inducible protein GADD45 alpha-like isoform X1 [Salmo salar]	1025	1350	1006	842	591	866	1103.82	770.86	1.43194	0.184197
g31761	ptbp1	ptbp1_mouse	CDQ65008.1 unnamed protein product [Oncorhynchus mykiss]	202	152	231	212	236	396	200.168	274.158	0.730118	0.184238
g25240	megf8	megf8_rat	KPP71082.1 Multiple epidermal growth factor-like domains protein 8-like, partial [Scleropages formosus]	27	45	49	25	96	79	39.4799	63.6427	0.620337	0.184247
g13271			XP_020320515.1 uncharacterized protein LOC109873284 [Oncorhynchus kisutch]	3	8	14	7	0	0	8.19267	2.72506	3.00642	0.184283
g12175	enob	enob_rat	XP_003451163.1 beta-enolase [Oreochromis niloticus]	1419	813	401	309	345	452	906.805	363.261	2.49629	0.184314
g43539	ap4a	ap4a_human	XP_017542084.1 PREDICTED: bis(5'-nucleosyl)-tetraphosphatase [asymmetrical] [Pygocentrus nattereri]	41	128	13	27	26	20	53.2889	24.7029	2.15719	0.184348
g3640	dlld	dlld_danre	KPP59740.1 delta-like protein D precursor-like [Scleropages formosus]	205	628	340	475	501	693	361.198	548.472	0.658553	0.184364
g25223	mb211	mb211_danre	PWA28036.1 hypothetical protein CCH79_00012140 [Gambusia affinis]	2	2	1	10	2	6	1.65001	6.29126	0.26227	0.184377
g2232	un13c	un13c_mouse	XP_018595122.1 PREDICTED: protein unc-13 homolog C isoform X4 [Scleropages formosus]	68	299	44	62	20	71	118.419	51.341	2.30652	0.184393
g8085	gpc1	gpc1_mouse	XP_024269410.1 glypican-1-like [Oncorhynchus tshawytscha]	123	118	139	64	91	91	127.767	80.7367	1.58252	0.184407
g25066	cpne8	cpne8_mouse	KKF29428.1 Copine-5 [Larimichthys crocea]	2	3	5	1	0	0	3.32703	0.389294	8.54632	0.184503
g1358	hyal1	hyal1_bovin	XP_018593132.1 PREDICTED: hyaluronidase-3-like [Scleropages formosus]	51	35	39	17	35	21	42.8065	23.9878	1.78451	0.184517
g42082			#N/A	31	20	27	50	33	45	26.867	43.2222	0.621602	0.184556
g32870			#N/A	224	374	183	389	294	436	248.21	373.37	0.664783	0.184577
g27604	psl4	psl4_mouse	XP_018933468.1 PREDICTED: signal peptide peptidase-like 3 [Cyprinus carpio]	70	52	77	71	93	136	68.1092	97.2819	0.700122	0.18459
g12891			KPP77086.1 hypothetical protein Z043_103521, partial [Scleropages formosus]	3	10	0	1	1	0	3.72219	0.709855	5.24359	0.184639
g25924	scape	scape_human	KTF89990.1 hypothetical protein cypCar_00026240 [Cyprinus carpio]	3	1	3	0	0	0	2.49974	0	Inf	0.184648
g20484	top2a	top2a_chick	XP_023676648.1 DNA topoisomerase 2-alpha-like [Paramormyrops kingsleyae]	662	783	1196	786	1439	1508	884.579	1208.92	0.731713	0.184694
g22269	cac1f	cac1f_human	KFO22646.1 Voltage-dependent L-type calcium channel subunit alpha-1F [Fukomys damarensis]	29	27	57	34	7	9	38.5319	18.1157	2.12699	0.184851
g20805	co7	co7_pig	XP_023658671.1 complement component C7 [Paramormyrops kingsleyae]	140	259	343	179	773	463	242.867	453.074	0.536043	0.184863
g27663			XP_015218068.1 PREDICTED: mitogen-activated protein kinase kinase kinase kinase 3 isoform X1 [Lepisosteus oculatus]	4	16	3	2	1	4	6.70825	2.27062	2.95437	0.184878
g11200	mald3	mald3_human	XP_012670186.1 PREDICTED: MARVEL domain-containing protein 3 [Clupea harengus]	50	54	48	28	26	37	50.4479	30.0709	1.67763	0.184881
g3546	kitm	kitm_mouse	XP_020333647.1 thymidine kinase 2, mitochondrial-like [Oncorhynchus kisutch]	264	286	289	174	177	209	279.236	185.686	1.50381	0.184887
g6072	bend2	bend2_human	XP_022533250.1 uncharacterized protein LOC103043345 [Astyanax mexicanus]	286	339	339	341	491	544	319.143	449.464	0.710052	0.184917
g17595	rab18	rab18_chick	XP_014012966.1 PREDICTED: ras-related protein Rab-18 [Salmo salar]	159	282	221	96	132	210	212.79	141.188	1.50714	0.184992
g10553	psl4	psl4_mouse	XP_007567121.1 PREDICTED: signal peptide peptidase-like 3 [Poecilia formosa]	346	578	305	600	502	646	391.415	583.69	0.670587	0.185068
g31964	if4g2	if4g2_human	NP_001014311.1 eukaryotic translation initiation factor 4, gamma 2a [Danio rerio]	396	531	459	444	635	889	453.87	636.761	0.71278	0.185095
g12957	5ht1f	5ht1f_pantr	XP_017547939.1 PREDICTED: 5-hydroxytryptamine receptor 1F-like [Pygocentrus nattereri]	9	17	20	5	7	9	14.9728	6.8262	2.19344	0.185171
g39852	dock8	dock8_human	XP_018524633.1 PREDICTED: dedicator of cytokinesis protein 8 isoform X1 [Lates calcarifer]	4	6	10	7	23	13	6.65406	13.9052	0.47853	0.185177
g20731	at133	at133_human	XP_012697704.1 PREDICTED: probable cation-transporting ATPase 13A3 [Clupea harengus]	91	136	114	244	132	160	110.885	184.16	0.602112	0.185193
g1242	gria4	gria4_mouse	KPP66998.1 Glutamate receptor 4-like, partial [Scleropages formosus]	34	66	22	49	49	93	37.9686	62.0195	0.612205	0.185231
g9035	sr140	sr140_ponab	XP_014051804.1 PREDICTED: U2 snRNP-associated SURP motif-containing protein-like [Salmo salar]	143	203	104	167	201	285	144.797	212.912	0.680082	0.18538
g4801	cxb4	cxb4_rat	XP_008314956.1 gap junction beta-4 protein-like [Cynoglossus semilaevis]	104	87	123	50	105	46	106.728	66.5954	1.60263	0.185383
g6769	hmdh	hmdh_xenla	KPP67892.1 3-hydroxy-3-methylglutaryl-coenzyme A reductase-like, partial [Scleropages formosus]	473	619	575	350	326	451	547.758	372.839	1.46915	0.1854
g8559	fbln3	fbln3_macfa	XP_026165980.1 EGF-containing fibulin-like extracellular matrix protein 1 [Mastacembelus armatus]	21	28	6	32	16	47	17.5053	31.3511	0.558362	0.185409
g33314	cnd2	cnd2_mouse	XP_023676463.1 condensin complex subunit 2 isoform X2 [Paramormyrops kingsleyae]	3	1	2	4	7	9	2.14408	6.4369	0.333092	0.185515
g4428	wdfy2	wdfy2_human	XP_017397945.1 PREDICTED: WD repeat and FYVE domain-containing protein 2 isoform X2 [Cebus capucinus imitator]	90	40	54	15	23	51	64.7323	28.1485	2.29967	0.185529
g37064	aasd1	aasd1_danre	XP_023670151.1 alanyl-tRNA editing protein Aarsd1 [Paramormyrops kingsleyae]	50	66	48	25	36	38	53.5005	32.4015	1.65117	0.185529
g35761	ubp38	ubp38_human	XP_006629567.1 PREDICTED: ubiquitin carboxyl-terminal hydrolase 38 [Lepisosteus oculatus]	16	13	20	13	59	29	16.7048	32.467	0.514517	0.1857
g45065	asap1	asap1_mouse	XP_006634377.1 PREDICTED: arf-GAP with SH3 domain, ANK repeat and PH domain-containing protein 1 isoform X2 [Lepisosteus oculatus]	1	0	0	1	5	4	0.392793	3.16356	0.124162	0.185742
g1007	cisd1	cisd1_mouse	XP_023686608.1 CDGSH iron-sulfur domain-containing protein 1 [Paramormyrops kingsleyae]	62	49	48	33	24	39	53.8895	31.962	1.68605	0.185776
g18527	lpin2	lpin2_human	XP_015209926.1 PREDICTED: phosphatidate phosphatase LPIN2 isoform X2 [Lepisosteus oculatus]	217	465	226	480	314	502	283.902	434.536	0.653346	0.185814
g22607			XP_026133234.1 uncharacterized protein LOC113112069 [Carassius auratus]	0	1	3	6	66	1	1.32136	23.7856	0.055553	0.185828
g16925	cdk19	cdk19_mouse	XP_015417090.1 PREDICTED: cyclin-dependent kinase 19 [Myotis davidii]	6	0	6	0	1	1	4.49072	0.613427	7.3207	0.185838
g2894			#N/A	2	9	2	0	1	1	3.78634	0.613427	6.17243	0.18588
g27509	pi4kb	pi4kb_danre	XP_023657149.1 phosphatidylinositol 4-kinase beta-like isoform X4 [Paramormyrops kingsleyae]	4	5	21	8	30	26	10.3119	20.3457	0.506836	0.185938
g7753			XP_023654619.1 tumor protein p53-inducible nuclear protein 2-like isoform X3 [Paramormyrops kingsleyae]	278	425	193	221	218	160	285.951	202.775	1.41019	0.185939
g14409	fanca	fanca_human	XP_021424918.1 Fanconi anemia group A protein [Oncorhynchus mykiss]	6	8	6	9	15	19	6.52577	13.8765	0.470274	0.185968
g23203	zn300	zn300_human	#N/A	692	1443	466	599	574	592	804.622	590.566	1.36246	0.185987
g9837	dus23	dus23_human	XP_014060621.1 PREDICTED: tudor domain-containing protein 15-like [Salmo salar]	293	327	220	159	199	203	276.516	185.141	1.49354	0.186088
g15379	arrd3	arrd3_mouse	XP_020791081.1 arrestin domain-containing protein 3 isoform X1 [Boleophthalmus pectinirostris]	323	425	229	508	278	607	316.43	464.648	0.681012	0.186117
g10649	nkx23	nkx23_human	XP_006630496.1 PREDICTED: homeobox protein Nkx-2.3 [Lepisosteus oculatus]	82	70	92	65	118	180	82.7365	115.846	0.714192	0.186126
g25437			#N/A	1	3	6	1	0	0	3.2899	0.389294	8.45093	0.186153
g30387	cdc73	cdc73_rat	XP_003975809.1 PREDICTED: parafibromin [Takifugu rubripes]	20	18	13	21	42	26	17.0583	29.2533	0.583125	0.18618
g17888	n2f1a	n2f1a_danre	XP_014016366.1 PREDICTED: nuclear receptor subfamily 2 group F member 1-A-like isoform X1 [Salmo salar]	192	304	171	218	323	416	213.566	310.24	0.68839	0.186234
g24587			XP_010886006.2 PREDICTED: uncharacterized protein LOC105020563 [Esox lucius]	69	72	83	40	49	51	74.938	46.2154	1.62149	0.186237
g17168	myrip	myrip_rat	XP_023182290.1 rab effector MyRIP isoform X2 [Xiphophorus maculatus]	1	12	0	0	0	0	3.44536	0	Inf	0.186323
g21316			KTG13704.1 hypothetical protein cypCar_00022082, partial [Cyprinus carpio]	0	1	0	2	6	2	0.254381	3.28769	0.0773739	0.186368
g24750	uvrag	uvrag_human	XP_008330487.1 UV radiation resistance-associated gene protein [Cynoglossus semilaevis]	8	6	10	8	26	15	8.22523	15.8419	0.519207	0.186409
g40875	tm9s1	tm9s1_ponab	XP_007255923.2 transmembrane 9 superfamily member 1 [Astyanax mexicanus]	40	88	48	33	39	35	55.1689	35.5989	1.54974	0.186506
g18342			XP_021478183.1 olfactory receptor-like protein OLF4 [Oncorhynchus mykiss]	1	7	0	0	0	0	2.17346	0	Inf	0.186523
g31520	ub10a	ub10a_xenla	XP_024658067.1 ubiquitin carboxyl-terminal hydrolase 10 isoform X1 [Maylandia zebra]	28	40	24	39	51	58	29.7093	48.5173	0.612344	0.186546
g2711	par2	par2_rat	XP_010780501.1 PREDICTED: proteinase-activated receptor 2-like [Notothenia coriiceps]	597	682	816	659	289	392	698.204	463.991	1.50478	0.186555
g23538	at1b3	at1b3_xenla	XP_006637773.1 PREDICTED: sodium/potassium-transporting ATPase subunit beta-3 [Lepisosteus oculatus]	176	420	146	178	189	126	227.898	166.782	1.36645	0.18658
g44777	dtl	dtl_chick	XP_024275479.1 denticleless protein homolog isoform X1 [Oncorhynchus tshawytscha]	12	14	14	13	27	33	13.2541	23.3806	0.566885	0.186652
g16522	lonf2	lonf2_human	XP_023687550.1 LON peptidase N-terminal domain and RING finger protein 2 isoform X2 [Paramormyrops kingsleyae]	17	28	40	19	2	23	28.0266	14.7737	1.89706	0.186741
g7976	adam9	adam9_mouse	XP_007260093.2 disintegrin and metalloproteinase domain-containing protein 9-like [Astyanax mexicanus]	193	298	204	184	155	123	224.169	157.34	1.42475	0.18677
g20730	djc13	djc13_human	XP_010898062.1 PREDICTED: dnaJ homolog subfamily C member 13 isoform X1 [Esox lucius]	2	2	2	5	30	3	2.00567	12.4419	0.161203	0.186856
g3795			#N/A	105	337	127	294	237	288	172.139	274.771	0.62648	0.186861
g11729	ar6p1	ar6p1_mouse	XP_011616282.1 PREDICTED: ADP-ribosylation factor-like protein 6-interacting protein 1 isoform X1 [Takifugu rubripes]	46	91	63	59	179	93	63.6238	107.585	0.59138	0.186988
g793	dyh7	dyh7_human	XP_021452572.1 dynein heavy chain 7, axonemal isoform X1 [Oncorhynchus mykiss]	69	92	101	55	54	57	86.4275	55.4149	1.55964	0.187395
g34430	zc3ha	zc3ha_human	KTG34769.1 hypothetical protein cypCar_00007058 [Cyprinus carpio]	5	8	7	5	20	18	6.48864	13.6293	0.47608	0.187425
g7070	prs10	prs10_human	XP_006632474.1 PREDICTED: 26S protease regulatory subunit 10B [Lepisosteus oculatus]	1931	4907	2728	1914	2388	2238	2976.97	2166.04	1.37438	0.187429
g17373	tmm60	tmm60_mouse	XP_018585694.1 PREDICTED: transmembrane protein 60 [Scleropages formosus]	55	221	70	66	69	61	102.718	65.677	1.56399	0.187467
g38853	ptprd	ptprd_human	XP_012686283.1 PREDICTED: receptor-type tyrosine-protein phosphatase delta isoform X1 [Clupea harengus]	0	2	6	0	0	0	2.64272	0	Inf	0.187655
g45870	tifa	tifa_bovin	XP_023828633.1 TRAF-interacting protein with FHA domain-containing protein A [Salvelinus alpinus]	0	2	6	0	0	0	2.64272	0	Inf	0.187655
g33565			XP_018580453.1 PREDICTED: uncharacterized protein LOC108918048 isoform X1 [Scleropages formosus]	3	2	1	3	9	8	2.0428	6.39586	0.319394	0.187755
g15362	atp5i	atp5i_bovin	XP_023664303.1 ATP synthase subunit e, mitochondrial isoform X2 [Paramormyrops kingsleyae]	358	1331	402	421	345	431	622.176	400.712	1.55268	0.187834
g5384	asph	asph_bovin	XP_023674005.1 aspartyl/asparaginyl beta-hydroxylase isoform X4 [Paramormyrops kingsleyae]	435	481	389	227	331	323	431.574	289.071	1.49297	0.187934
g34987	fucl4	fucl4_angja	Q9I928.1 RecName: Full=Fucolectin-4; Flags: Precursor	8	28	2	6	4	2	10.9763	4.20374	2.61109	0.187996
g17684	tria1	tria1_human	XP_012696203.1 PREDICTED: TP53-regulated inhibitor of apoptosis 1 [Clupea harengus]	202	409	160	209	132	173	240.292	174.342	1.37827	0.188108
g29980	lrp4	lrp4_mouse	XP_022518635.1 LOW QUALITY PROTEIN: low-density lipoprotein receptor-related protein 4 [Astyanax mexicanus]	7	7	14	8	36	17	9.50946	19.6333	0.484355	0.188167
g22927			XP_026130470.1 zinc finger MYM-type protein 1-like [Carassius auratus]	1	10	0	0	0	0	2.9366	0	Inf	0.188264
g36490	ctr3	ctr3_rat	KPP62890.1 cationic amino acid transporter 3-like [Scleropages formosus]	3	7	3	3	9	26	4.02603	11.6675	0.345064	0.188354
g36740	fat1	fat1_human	CAF96596.1 unnamed protein product, partial [Tetraodon nigroviridis]	2	10	5	0	4	0	5.1077	1.28224	3.98341	0.188377
g32267			#N/A	1	1	0	6	2	4	0.647174	4.14835	0.156007	0.188386
g9208	capsl	capsl_mouse	XP_022624068.1 calcyphosin-like protein isoform X1 [Seriola dumerili]	111	170	77	223	136	167	114.231	179.318	0.63703	0.188412
g42762	at5f1	at5f1_human	XP_020785492.1 ATP synthase F(0) complex subunit B1, mitochondrial [Boleophthalmus pectinirostris]	52	132	61	46	67	41	75.6988	51.3926	1.47295	0.188493
g24258	t7l1b	t7l1b_danre	XP_010749459.1 PREDICTED: transcription factor 7-like 1-B isoform X1 [Larimichthys crocea]	57	63	94	88	86	146	71.8473	104.585	0.686977	0.188584
g44266	rtbs	rtbs_drome	BAD72127.1 reverse transcriptase [Anguilla japonica]	237	169	145	224	182	615	187.653	325.657	0.576229	0.188588
g45189	dact2	dact2_danre	XP_017550940.1 PREDICTED: dapper homolog 2 [Pygocentrus nattereri]	2	9	4	0	1	2	4.49766	0.906295	4.96269	0.188683
g32796	gemi	gemi_human	XP_018553500.1 PREDICTED: geminin [Lates calcarifer]	104	74	68	123	117	125	83.8596	121.997	0.68739	0.188709
g13448	f166b	f166b_danre	XP_013987221.1 PREDICTED: protein FAM166B-like [Salmo salar]	38	20	155	14	10	22	75.1411	15.0988	4.97663	0.18873
g38408	lipb1	lipb1_human	CDQ68048.1 unnamed protein product [Oncorhynchus mykiss]	9	6	2	11	11	16	5.77275	12.4943	0.462031	0.188783
g35664			#N/A	4	8	3	9	14	12	4.6732	11.5059	0.406157	0.188801
g45714			#N/A	5	30	5	3	3	7	11.3737	4.17963	2.72122	0.188891
g13594	prdc1	prdc1_human	XP_023679341.1 phosphoribosyltransferase domain-containing protein 1 isoform X2 [Paramormyrops kingsleyae]	7	28	11	12	5	4	13.7845	7.4458	1.85131	0.188928
g5916	rt18a	rt18a_human	XP_006625845.1 PREDICTED: 28S ribosomal protein S18a, mitochondrial [Lepisosteus oculatus]	306	659	274	254	304	277	385.283	277.455	1.38863	0.188955
g232	otoan	otoan_human	XP_018616999.1 PREDICTED: otoancorin isoform X1 [Scleropages formosus]	1	12	0	18	2	20	3.44536	13.5058	0.255103	0.188988
g19452	ddx1	ddx1_xenla	XP_008579774.1 PREDICTED: ATP-dependent RNA helicase DDX1 [Galeopterus variegatus]	52	106	37	32	29	59	60.5491	39.0328	1.55123	0.189062
g12731	sodc1	sodc1_orysj	XP_018581994.1 PREDICTED: uncharacterized protein LOC108918873 [Scleropages formosus]	27	56	168	30	30	8	84.6017	23.6386	3.57897	0.189065
g7370	ppt1	ppt1_macfa	XP_023687893.1 palmitoyl-protein thioesterase 1 [Paramormyrops kingsleyae]	1487	4449	1172	1213	1688	1287	2132.66	1390.24	1.53402	0.189207
g12495	arr1	arr1_oncmy	XP_026072148.1 arrestin red cell [Carassius auratus]	137	290	158	289	285	266	183.777	281.768	0.652229	0.189292
g3712	sx19a	sx19a_danre	XP_023653193.1 transcription factor Sox-19a-like [Paramormyrops kingsleyae]	2013	3166	1261	2612	2797	3623	2044.55	2974.5	0.687359	0.189354
g20296	rl22	rl22_pig	XP_018580961.1 PREDICTED: 60S ribosomal protein L22-like [Scleropages formosus]	1949	6023	2742	2713	2200	2414	3272.91	2468.37	1.32594	0.189401
g35416	k2c8	k2c8_danre	XP_010891695.1 PREDICTED: keratin, type II cytoskeletal 8 [Esox lucius]	8	39	0	3	3	2	13.0632	2.7153	4.81097	0.189428
g39841			XP_017538434.1 PREDICTED: pericentriolar material 1 protein [Pygocentrus nattereri]	0	1	0	1	7	2	0.254381	3.21895	0.079026	0.189438
g3842	kad4	kad4_ponab	XP_007248276.2 adenylate kinase 4, mitochondrial [Astyanax mexicanus]	69	46	76	20	38	60	65.8344	37.5392	1.75375	0.189465
g37286	eftu	eftu_bovin	XP_017337406.1 PREDICTED: elongation factor Tu, mitochondrial [Ictalurus punctatus]	2	18	0	0	1	0	5.36444	0.32056	16.7346	0.189479
g31591			AAK07738.1 glycerol-3-phosphate dehydrogenase [Osmerus mordax]	0	1	0	24	4	0	0.254381	10.6253	0.0239411	0.189481
g6291	ephb2	ephb2_human	XP_026162616.1 ephrin type-B receptor 2 isoform X3 [Mastacembelus armatus]	0	1	0	3	0	7	0.254381	3.21795	0.0790506	0.189483
g14866	tm138	tm138_human	XP_018618721.1 PREDICTED: transmembrane protein 138 isoform X1 [Scleropages formosus]	57	160	69	56	60	66	87.6307	60.3633	1.45172	0.18953
g40955	nynri	nynri_mouse	XP_018971755.1 PREDICTED: uncharacterized protein LOC109102864 [Cyprinus carpio]	0	0	3	1	14	4	1.06698	6.04861	0.176401	0.189546
g30312	daam2	daam2_human	XP_020515903.1 disheveled-associated activator of morphogenesis 2-like [Labrus bergylta]	1	1	5	0	0	0	2.42548	0	Inf	0.189616
g31965	dip2c	dip2c_human	CDQ62636.1 unnamed protein product [Oncorhynchus mykiss]	1	1	5	0	0	0	2.42548	0	Inf	0.189616
g20996	ubp25	ubp25_human	XP_015196854.1 PREDICTED: ubiquitin carboxyl-terminal hydrolase 25 isoform X1 [Lepisosteus oculatus]	111	176	171	195	248	219	149.189	219.549	0.679524	0.189622
g19256			#N/A	13	64	20	10	11	26	28.4999	15.0336	1.89574	0.189654
g7022	gltd1	gltd1_danre	XP_018542368.1 PREDICTED: ceramide-1-phosphate transfer protein [Lates calcarifer]	260	320	251	221	175	161	272.799	189.284	1.44122	0.189832
g6547	sem4d	sem4d_human	XP_018610135.1 PREDICTED: semaphorin-4D-like isoform X1 [Scleropages formosus]	628	1152	571	919	907	1483	742.803	1082.83	0.685982	0.189844
g7	timp4	timp4_human	XP_023655433.1 metalloproteinase inhibitor 4 [Paramormyrops kingsleyae]	218	145	384	150	134	113	259.088	134.443	1.92712	0.189979
g18822	st17a	st17a_rabit	XP_024128807.1 serine/threonine-protein kinase 17A-like [Oryzias melastigma]	16	19	12	11	9	2	15.3859	7.75301	1.9845	0.19007
g20440	irf8	irf8_chick	XP_016116753.1 PREDICTED: interferon regulatory factor 8-like isoform X2 [Sinocyclocheilus grahami]	80	89	35	46	117	170	66.5115	105.2	0.632235	0.190132
g37564	taf3	taf3_chick	XP_023664783.1 transcription initiation factor TFIID subunit 3-like isoform X2 [Paramormyrops kingsleyae]	4	3	6	3	22	10	4.46828	11.1489	0.400783	0.190163
g4843	tim8a	tim8a_xenla	XP_018598287.1 PREDICTED: mitochondrial import inner membrane translocase subunit Tim8 B [Scleropages formosus]	362	918	478	325	468	399	545.718	393.397	1.3872	0.190173
g11576	ikbe	ikbe_human	XP_012682103.1 PREDICTED: NF-kappa-B inhibitor epsilon [Clupea harengus]	247	523	363	258	295	211	359.166	256.798	1.39863	0.190506
g30725	apbp2	apbp2_human	KTF80330.1 hypothetical protein cypCar_00010631 [Cyprinus carpio]	81	124	137	174	156	169	112.085	167.239	0.670208	0.190646
g12247			#N/A	21	131	17	25	13	13	47.6188	17.7069	2.68928	0.190691
g6566	pgh2	pgh2_cavpo	AOW71510.1 cyclooxygenase-2b, partial [Ctenopharyngodon idella]	167	230	208	166	117	119	198.081	136.98	1.44607	0.190692
g28197			#N/A	7	8	2	11	9	18	5.49592	12.4389	0.441834	0.190777
g23607	msh3	msh3_human	XP_017546590.1 PREDICTED: DNA mismatch repair protein Msh3 [Pygocentrus nattereri]	28	53	22	45	55	63	32.3049	53.5997	0.602707	0.190871
g37663	tm218	tm218_danre	NP_956692.1 transmembrane protein 218 [Danio rerio]	3	8	6	11	13	14	5.34739	12.5497	0.426098	0.191007
g33225	dlg5	dlg5_human	XP_018616467.1 PREDICTED: disks large homolog 5 isoform X1 [Scleropages formosus]	5	4	10	9	17	15	6.53809	13.3462	0.489885	0.191023
g38225	ef2	ef2_calja	XP_026132555.1 elongation factor 2 [Carassius auratus]	13	31	42	7	26	9	27.9299	13.6954	2.03936	0.191027
g1461	tpc2	tpc2_danre	XP_023857574.1 two pore calcium channel protein 2 isoform X3 [Salvelinus alpinus]	85	48	131	47	38	58	92.1892	47.4644	1.94228	0.191039
g33695	si1l1	si1l1_human	XP_007655411.1 PREDICTED: signal-induced proliferation-associated 1-like protein 3, partial [Ornithorhynchus anatinus]	0	0	0	3	1	3	0	2.36704	0	0.191061
g5198	ret7	ret7_mouse	XP_016374547.1 PREDICTED: retinoid-binding protein 7-like [Sinocyclocheilus rhinocerous]	374	806	1065	229	548	530	730.714	420.035	1.73965	0.191211
g18883	lfty2	lfty2_human	XP_023694524.1 left-right determination factor 2-like [Paramormyrops kingsleyae]	38	54	17	96	38	67	34.7089	69.1756	0.501751	0.191211
g19542	rl3	rl3_bovin	AEV57601.1 60S ribosomal protein L3 [Muraenesox cinereus]	5583	11224	6213	8276	15276	8628	7257.85	10645.5	0.681774	0.191217
g8773	rgr	rgr_bovin	XP_003961279.1 PREDICTED: RPE-retinal G protein-coupled receptor [Takifugu rubripes]	247	179	20	89	22	22	149.667	48.1426	3.10883	0.191273
g18619	zdhc2	zdhc2_mouse	XP_015201211.1 PREDICTED: palmitoyltransferase ZDHHC2 isoform X2 [Lepisosteus oculatus]	1	8	2	7	4	31	3.13916	13.0862	0.239884	0.191299
g18634			#N/A	3	3	3	7	6	12	3.0085	8.16283	0.368561	0.191352
g21497	tm208	tm208_danre	XP_018539062.1 PREDICTED: transmembrane protein 208 [Lates calcarifer]	528	819	497	416	436	402	592.496	419.443	1.41258	0.191406
g6909	ion3	ion3_carau	AWP03131.1 putative intermediate filament protein ON3-like [Scophthalmus maximus]	891	641	480	376	365	514	683.754	413.913	1.65193	0.191425
g1194			#N/A	12	11	12	24	12	29	11.7796	21.6829	0.543268	0.191533
g6016	prex1	prex1_mouse	KPP79998.1 phosphatidylinositol 3,4,5-trisphosphate-dependent Rac exchanger 1 protein-like, partial [Scleropages formosus]	5	9	19	24	18	20	11.0109	20.9705	0.525068	0.191554
g24945	brd8	brd8_mouse	XP_020645775.1 bromodomain-containing protein 8 isoform X5 [Pogona vitticeps]	10	43	0	1	4	5	14.8663	3.13587	4.74073	0.191625
g15025	aa2br	aa2br_chick	XP_008330602.1 adenosine receptor A2b [Cynoglossus semilaevis]	103	224	172	126	110	93	158.613	111.549	1.42191	0.191652
g20512	sec63	sec63_ponab	AAK00580.1 SEC63 [Mus musculus]	64	177	74	42	67	93	96.4831	65.0645	1.48288	0.191653
g3049	lyn	lyn_mouse	XP_015209022.1 PREDICTED: tyrosine-protein kinase Lyn isoform X1 [Lepisosteus oculatus]	18	3	26	3	9	5	17.0806	5.51726	3.09585	0.191711
g4892	pk3ca	pk3ca_human	XP_018589063.1 PREDICTED: phosphatidylinositol 4,5-bisphosphate 3-kinase catalytic subunit alpha isoform-like isoform X1 [Scleropages formosus]	31	25	50	25	20	16	36.3191	20.8294	1.74364	0.191834
g35420			#N/A	3	4	3	0	0	1	3.26288	0.292867	11.1412	0.191851
g14613	ddx4	ddx4_macfa	XP_012676617.1 PREDICTED: probable ATP-dependent RNA helicase DDX4 [Clupea harengus]	26	51	18	15	18	20	29.5879	17.4668	1.69395	0.191851
g17981	kcd12	kcd12_mouse	XP_015219469.1 PREDICTED: BTB/POZ domain-containing protein KCTD12 [Lepisosteus oculatus]	254	113	229	79	134	127	209.961	110.903	1.89318	0.191928
g18627	br44	br44_human	XP_018584671.1 PREDICTED: mitochondrial pyruvate carrier 2 [Scleropages formosus]	430	1062	437	361	472	478	594.477	431.83	1.37665	0.191949
g31893	dyst	dyst_human	XP_015218230.1 PREDICTED: dystonin [Lepisosteus oculatus]	0	0	0	2	4	1	0	2.3537	0	0.191977
g1329	cp087	cp087_danre	XP_023851032.1 UPF0547 protein C16orf87 homolog [Salvelinus alpinus]	177	251	207	162	143	118	206.996	143.464	1.44284	0.192024
g12051	drxia	drxia_salsa	XP_006642108.2 PREDICTED: draxin [Lepisosteus oculatus]	71	141	142	137	169	209	114.26	168.717	0.677227	0.192137
g16132			XP_023689080.1 basal cell adhesion molecule-like [Paramormyrops kingsleyae]	374	461	365	267	283	262	393.99	271.391	1.45174	0.19217
g2614	spat7	spat7_mouse	CDQ71909.1 unnamed protein product [Oncorhynchus mykiss]	51	114	67	65	32	49	72.8611	49.9125	1.45978	0.192221
g2252	mrc1l	mrc1l_human	XP_023684462.1 macrophage mannose receptor 1-like [Paramormyrops kingsleyae]	2	4	4	0	1	0	3.22575	0.32056	10.0628	0.192301
g28413	s39ae	s39ae_bovin	KPP78947.1 zinc transporter ZIP14-like, partial [Scleropages formosus]	15	10	5	11	13	41	10.214	20.4571	0.49929	0.192424
g23932	ano7	ano7_mouse	KTG40279.1 hypothetical protein cypCar_00004397 [Cyprinus carpio]	3	19	13	65	14	29	10.6352	38.2851	0.27779	0.192426
g7764	ck067	ck067_danre	XP_016305556.1 PREDICTED: mth938 domain-containing protein-like [Sinocyclocheilus anshuiensis]	48	104	61	47	49	37	67.005	44.8404	1.4943	0.192453
g42574			KPP70527.1 kinesin-like protein KIF1C-like, partial [Scleropages formosus]	12	5	6	11	49	11	8.11939	23.2112	0.349804	0.192481
g14275	vldlr	vldlr_mouse	XP_016411784.1 PREDICTED: very low-density lipoprotein receptor-like [Sinocyclocheilus rhinocerous]	8	40	13	30	46	27	17.9412	34.332	0.522578	0.192634
g24456	sia7b	sia7b_mouse	KPP78105.1 hypothetical protein Z043_102414 [Scleropages formosus]	49	25	71	28	31	17	50.8583	25.8163	1.97	0.192636
g15502	itpa	itpa_bovin	NP_001093456.1 inosine triphosphate pyrophosphatase [Danio rerio]	93	284	124	105	129	96	152.876	110.343	1.38545	0.192724
g2142	bbx	bbx_mouse	XP_015196767.1 PREDICTED: HMG box transcription factor BBX [Lepisosteus oculatus]	114	187	134	207	191	230	140.006	209.17	0.66934	0.192837
g5345	acer1	acer1_danre	KKF13852.1 Unconventional myosin-If, partial [Larimichthys crocea]	76	54	54	29	22	62	62.7945	36.4996	1.72042	0.192869
g22660	thim	thim_mouse	XP_018529290.1 PREDICTED: LOW QUALITY PROTEIN: 3-ketoacyl-CoA thiolase, mitochondrial [Lates calcarifer]	1241	848	1070	1008	2404	1404	1083.73	1574.22	0.688422	0.193011
g34742	kynu	kynu_human	XP_015227168.1 PREDICTED: kynureninase [Cyprinodon variegatus]	44	117	35	25	49	47	59.4936	39.2046	1.51752	0.193089
g25328	anpra	anpra_human	XP_021427786.1 atrial natriuretic peptide receptor 1-like isoform X2 [Oncorhynchus mykiss]	9	4	7	0	3	3	7.04228	1.84028	3.82674	0.193244
g8081	dss1	dss1_human	NP_955887.1 26S proteasome complex subunit SEM1 [Danio rerio]	767	2960	914	1021	720	873	1379.31	883.946	1.56041	0.193294
g29291	ciao1	ciao1_human	ETE63224.1 putative cytosolic iron-sulfur protein assembly protein CIAO1 [Ophiophagus hannah]	87	138	87	60	77	64	100.22	66.7843	1.50065	0.193397
g23972	m3k1	m3k1_mouse	XP_026074971.1 mitogen-activated protein kinase kinase kinase 1-like isoform X1 [Carassius auratus]	52	80	98	63	137	141	75.6304	109.737	0.6892	0.193419
g20360	af10	af10_human	XP_016350782.1 PREDICTED: protein AF-10-like isoform X5 [Sinocyclocheilus anshuiensis]	248	677	458	598	658	694	432.521	646.976	0.668527	0.193425
g6025	kbtb5	kbtb5_xenla	XP_021419968.1 kelch-like protein 40b [Oncorhynchus mykiss]	282	538	193	232	296	155	316.267	230.597	1.37152	0.193484
g45089			XP_017554639.1 PREDICTED: DNA ligase 1 isoform X2 [Pygocentrus nattereri]	4	0	0	2	7	7	1.57117	5.07258	0.309738	0.193518
g11748	kisha	kisha_chick	KMQ82439.1 transposase domain containing protein [Lasius niger]	135	304	98	103	130	122	165.214	117.5	1.40607	0.193563
g2860	myo1e	myo1e_human	XP_018595133.1 PREDICTED: unconventional myosin-Ie isoform X2 [Scleropages formosus]	5	2	2	4	4	18	3.18405	8.11102	0.392558	0.193564
g42309			#N/A	24	292	38	23	31	23	97.2214	25.6271	3.7937	0.193601
g40006	foxe4	foxe4_xenla	XP_012676176.1 PREDICTED: forkhead box protein E4-like [Clupea harengus]	6	3	5	25	5	12	4.8982	14.8496	0.329855	0.193809
g17412	irx4a	irx4a_xenla	XP_023667583.1 iroquois-class homeodomain protein irx-4-B-like isoform X1 [Paramormyrops kingsleyae]	14	10	10	1	2	11	11.5995	4.25195	2.72805	0.193821
g20470	tmm17	tmm17_rat	XP_012684906.1 PREDICTED: transmembrane protein 17 isoform X1 [Clupea harengus]	29	57	34	23	17	30	37.9832	23.1893	1.63796	0.193837
g13733	cc078	cc078_human	XP_017343022.1 PREDICTED: small integral membrane protein 4 [Ictalurus punctatus]	441	550	305	242	406	231	421.608	292.009	1.44382	0.193877
g15145	fads2	fads2_danre	AHY22375.1 fatty acid desaturase 2 [Anguilla japonica]	319	107	151	121	41	71	206.225	81.0411	2.54469	0.193914
g13940			#N/A	18	32	12	44	15	49	19.4784	36.2878	0.536775	0.194019
g45654			#N/A	24	55	13	12	18	21	28.0416	16.5918	1.69008	0.194054
g6980	nkx24	nkx24_mouse	XP_020500699.1 homeobox protein Nkx-2.4-like isoform X1 [Labrus bergylta]	6	10	1	20	15	5	5.25623	14.0586	0.373879	0.194072
g3207	rnf44	rnf44_danre	XP_006631989.1 PREDICTED: RING finger protein 44 isoform X1 [Lepisosteus oculatus]	95	71	102	93	101	200	91.6538	127.154	0.720807	0.194083
g25784	ncbp1	ncbp1_salsa	KTG37452.1 hypothetical protein cypCar_00025158, partial [Cyprinus carpio]	56	100	57	86	120	111	67.7072	104.455	0.648196	0.194085
g42383			XP_012678290.1 PREDICTED: membrane-spanning 4-domains subfamily A member 12-like, partial [Clupea harengus]	26	9	44	4	17	11	28.1511	10.2282	2.75229	0.194091
g3565	tetn	tetn_human	XP_018535848.1 PREDICTED: tetranectin [Lates calcarifer]	93	72	108	58	59	58	93.2565	58.4784	1.59472	0.194094
g6391			#N/A	94	100	74	113	150	131	88.6795	130.44	0.67985	0.194095
g12699	m3k3	m3k3_human	XP_023122078.1 mitogen-activated protein kinase kinase kinase 3-like [Amphiprion ocellaris]	127	182	197	133	93	109	166.247	113.511	1.46459	0.194122
g19587	m17l2	m17l2_danre	XP_010892580.1 PREDICTED: mpv17-like protein 2 [Esox lucius]	1427	2104	1240	825	1049	1400	1536.75	1067.45	1.43965	0.194135
g7486	cn102	cn102_human	XP_018582795.1 PREDICTED: protein NRDE2 homolog isoform X2 [Scleropages formosus]	15	20	11	22	34	25	14.8918	26.7852	0.55597	0.194139
g31045			#N/A	32	88	26	39	25	19	44.2021	28.761	1.53688	0.194206
g5979	jkamp	jkamp_human	XP_010903307.1 PREDICTED: JNK1/MAPK8-associated membrane protein [Esox lucius]	162	434	138	167	107	191	223.115	155.25	1.43714	0.194278
g2229	syt17	syt17_mouse	XP_018595229.1 PREDICTED: synaptotagmin-17 [Scleropages formosus]	16	22	2	20	13	51	12.5924	26.8894	0.468303	0.194288
g15411	5ht3a	5ht3a_cavpo	KPP75179.1 5-hydroxytryptamine receptor 3A-like [Scleropages formosus]	181	678	173	453	425	600	305.095	488.309	0.6248	0.194318
g2031	cdyl	cdyl_rat	XP_015210067.1 PREDICTED: chromodomain Y-like protein isoform X1 [Lepisosteus oculatus]	97	210	90	209	153	212	123.53	192.496	0.641729	0.194433
g8947	hs6b	hs6b_drome	XP_016090283.1 PREDICTED: thiosulfate sulfurtransferase/rhodanese-like domain-containing protein 3 isoform X1 [Sinocyclocheilus grahami]	83	141	95	66	68	72	102.257	68.5779	1.49111	0.19444
g37705			CDQ78174.1 unnamed protein product [Oncorhynchus mykiss]	5	3	10	2	2	1	6.28371	1.71258	3.66916	0.194516
g25150	ruxe	ruxe_danre	NP_001134166.1 Small nuclear ribonucleoprotein E [Salmo salar]	1080	3768	1116	1249	1023	1227	1779.64	1173.51	1.51651	0.194651
g8630	s5a1	s5a1_mouse	XP_018556926.1 PREDICTED: 3-oxo-5-alpha-steroid 4-dehydrogenase 1 [Lates calcarifer]	116	201	169	114	78	129	156.801	107.163	1.4632	0.194655
g2757	tmps7	tmps7_human	AWP20667.1 Receptor protein-tyrosine kinase [Scophthalmus maximus]	23	45	34	14	24	20	32.5738	19.0009	1.71433	0.194707
g2710	par1	par1_human	NP_001108318.1 proteinase-activated receptor 1 precursor [Danio rerio]	38	54	69	19	33	46	53.2033	31.447	1.69184	0.194737
g6105	capr1	capr1_mouse	XP_023697884.1 caprin-1 [Paramormyrops kingsleyae]	234	591	394	437	630	652	382.383	563.024	0.679159	0.19477
g10346	gabt	gabt_pig	XP_018553849.1 PREDICTED: 4-aminobutyrate aminotransferase, mitochondrial [Lates calcarifer]	211	433	269	697	221	672	288.699	538.989	0.535631	0.194793
g5655	ddit4	ddit4_danre	XP_023663833.1 DNA damage-inducible transcript 4 protein isoform X1 [Paramormyrops kingsleyae]	1920	2858	937	1857	400	656	1814.44	1043.26	1.73919	0.194898
g39851			#N/A	0	0	4	4	3	9	1.42264	5.15466	0.275991	0.194949
g7156	foxl2	foxl2_mouse	AXM42349.1 forkhead box L2b [Anguilla japonica]	8	2	6	1	0	3	5.78507	1.2679	4.56273	0.194971
g10611			#N/A	35	37	49	15	15	41	40.5872	22.6554	1.79151	0.195011
g12212	tgm2	tgm2_cavcu	XP_014023663.1 PREDICTED: protein-glutamine gamma-glutamyltransferase 2-like isoform X1 [Salmo salar]	39	76	30	31	29	27	45.3217	29.2718	1.54831	0.195198
g17276	ndk7	ndk7_mouse	XP_023691824.1 nucleoside diphosphate kinase 7 [Paramormyrops kingsleyae]	67	195	65	63	69	79	99.0393	69.7807	1.41929	0.195205
g31787	ep400	ep400_mouse	XP_026042176.1 E1A-binding protein p400 isoform X1 [Astatotilapia calliptera]	18	14	35	29	35	47	23.0797	36.2739	0.636263	0.195255
g6835	camkv	camkv_danre	KKF22472.1 CaM kinase-like vesicle-associated protein [Larimichthys crocea]	22	15	3	3	3	7	13.5241	4.17963	3.23573	0.195262
g12559	vatm	vatm_dicdi	XP_023663220.1 V-type proton ATPase 116 kDa subunit a-like [Paramormyrops kingsleyae]	3	4	3	10	18	1	3.26288	9.9559	0.327734	0.195269
g3703	gbrap	gbrap_rat	XP_005804839.1 gamma-aminobutyric acid receptor-associated protein [Xiphophorus maculatus]	1297	1831	1450	981	946	1219	1490.93	1042.15	1.43063	0.195379
g6108	tsn18	tsn18_bovin	XP_022611887.1 tetraspanin-18-like [Seriola dumerili]	133	223	103	195	248	217	145.601	218.963	0.664958	0.195389
g16967	cq10a	cq10a_xenla	XP_022619133.1 coenzyme Q-binding protein COQ10 homolog A, mitochondrial-like [Seriola dumerili]	64	86	79	98	120	121	75.1127	112.055	0.67032	0.19543
g20991	s35b4	s35b4_danre	NP_001136184.1 UDP-xylose and UDP-N-acetylglucosamine transporter [Salmo salar]	480	633	577	251	361	540	554.78	371.583	1.49302	0.195705
g10555	sdf2l	sdf2l_human	KPP68739.1 stromal cell-derived factor 2-like protein 1-like [Scleropages formosus]	37	103	15	25	34	13	46.0695	24.4387	1.88511	0.195712
g15353	aig1	aig1_human	XP_018960320.1 PREDICTED: androgen-dependent TFPI-regulating protein-like [Cyprinus carpio]	248	443	288	209	169	283	312.534	218.419	1.43089	0.19573
g25196	otu5b	otu5b_xenla	XP_020314656.1 OTU domain-containing protein 5 isoform X2 [Oncorhynchus kisutch]	112	198	76	63	102	87	121.39	82.7021	1.4678	0.195737
g22217	yrd6	yrd6_caeel	XP_024908472.1 uncharacterized protein K02A2.6-like [Cynoglossus semilaevis]	0	0	0	25	0	1	0	10.0252	0	0.195859
g25250	b3ga1	b3ga1_human	XP_018604280.1 PREDICTED: galactosylgalactosylxylosylprotein 3-beta-glucuronosyltransferase 1 isoform X2 [Scleropages formosus]	0	0	0	2	2	3	0	2.29831	0	0.195874
g37906	rbm12	rbm12_macmu	XP_023693639.1 RNA-binding protein 12-like isoform X1 [Paramormyrops kingsleyae]	193	315	268	242	356	503	251.256	355.641	0.706488	0.19597
g8640	iqcb1	iqcb1_human	XP_023700403.1 IQ calmodulin-binding motif-containing protein 1 isoform X1 [Paramormyrops kingsleyae]	15	41	28	12	19	15	26.28	15.1552	1.73406	0.195972
g1647	vacha	vacha_danre	XP_023698119.1 vesicular acetylcholine transporter [Paramormyrops kingsleyae]	5	3	4	0	2	0	4.14975	0.641121	6.47265	0.19603
g462	sft2b	sft2b_human	XP_018605383.1 PREDICTED: vesicle transport protein SFT2B-like isoform X2 [Scleropages formosus]	249	448	265	306	138	206	306.018	223.692	1.36803	0.196042
g27576	pkhm2	pkhm2_mouse	XP_023861211.1 pleckstrin homology domain-containing family M member 2 isoform X3 [Salvelinus alpinus]	22	28	29	16	7	20	26.0783	14.33	1.81984	0.196083
g40111			XP_019907435.1 PREDICTED: zinc finger protein castor homolog 1 isoform X2 [Esox lucius]	4	3	0	0	0	0	2.33432	0	Inf	0.196091
g10144	ndrg1	ndrg1_mouse	KPP58639.1 hypothetical protein Z043_123520, partial [Scleropages formosus]	241	215	304	111	201	199	257.476	165.925	1.55176	0.196124
g12560	glgb	glgb_mouse	XP_018620291.1 PREDICTED: 1,4-alpha-glucan-branching enzyme [Scleropages formosus]	36	34	34	79	49	42	34.882	58.7621	0.593613	0.196274
g22704			#N/A	40	41	31	13	22	30	37.1668	20.8992	1.77839	0.196299
g12138	cx038	cx038_human	XP_015218820.1 PREDICTED: uncharacterized protein LOC102686979 isoform X1 [Lepisosteus oculatus]	19	41	12	11	8	19	22.1606	12.4112	1.78553	0.196348
g11820	huwe1	huwe1_human	XP_015209351.1 PREDICTED: E3 ubiquitin-protein ligase HUWE1 [Lepisosteus oculatus]	505	1507	765	1413	1229	1243	853.793	1308.08	0.652709	0.196395
g6683	prtga	prtga_danre	XP_006628841.1 PREDICTED: protogenin isoform X1 [Lepisosteus oculatus]	506	620	695	484	851	1220	603.653	818.513	0.7375	0.196409
g19840	bmp2	bmp2_tetng	XP_017311743.1 PREDICTED: bone morphogenetic protein 2-like [Ictalurus punctatus]	47	21	68	11	37	17	47.9882	21.1217	2.27198	0.196435
g4668	herc1	herc1_human	XP_024591033.1 probable E3 ubiquitin-protein ligase HERC1 isoform X9 [Neophocaena asiaeorientalis asiaeorientalis]	63	148	110	132	167	168	101.517	154.122	0.658679	0.196584
g3535	adprm	adprm_danre	XP_006635183.2 PREDICTED: manganese-dependent ADP-ribose/CDP-alcohol diphosphatase [Lepisosteus oculatus]	243	248	257	164	149	190	249.94	167.252	1.49439	0.196718
g31503	tox4	tox4_rat	KPP68659.1 hypothetical protein Z043_112649, partial [Scleropages formosus]	13	16	27	38	24	33	18.7792	32.1512	0.584091	0.196767
g7112	foxg1	foxg1_chick	XP_024301127.1 forkhead box protein G1-like [Oncorhynchus tshawytscha]	22	66	41	9	29	38	40.0127	23.9288	1.67215	0.196785
g17080	tagl	tagl_mouse	ABW04145.1 smooth muscle cell-specific protein SM22 alpha [Epinephelus coioides]	3088	5230	1651	4778	5034	4079	3130.55	4668.35	0.67059	0.196788
g10299	dapk3	dapk3_human	XP_016430815.1 PREDICTED: death-associated protein kinase 2-like isoform X1 [Sinocyclocheilus rhinocerous]	131	436	147	164	119	157	214.648	147.971	1.45061	0.196792
g23717	apba1	apba1_rat	XP_017546559.1 PREDICTED: amyloid beta A4 precursor protein-binding family A member 1 isoform X1 [Pygocentrus nattereri]	42	65	28	64	77	66	42.9906	68.9272	0.62371	0.196806
g5323	eaa5	eaa5_human	XP_022614771.1 excitatory amino acid transporter 5-like [Seriola dumerili]	1	2	4	0	0	0	2.3242	0	Inf	0.196837
g7945			XP_018615611.1 PREDICTED: uncharacterized protein LOC108939017 [Scleropages formosus]	1	2	4	0	0	0	2.3242	0	Inf	0.196837
g44908	bahc1	bahc1_mouse	KPP57661.1 hypothetical protein Z043_124592, partial [Scleropages formosus]	0	0	0	1	5	1	0	2.28496	0	0.196838
g30848			#N/A	55	95	65	74	93	152	68.8877	103.136	0.667933	0.196872
g8161	cnot3	cnot3_mouse	#N/A	37	27	49	30	68	78	38.829	56.3206	0.689428	0.197011
g17158	b4gn2	b4gn2_mouse	XP_024288727.1 beta-1,4 N-acetylgalactosaminyltransferase 1-like [Oncorhynchus tshawytscha]	202	165	105	125	87	73	158.661	97.9298	1.62015	0.197013
g3359			XP_015197113.1 PREDICTED: secreted frizzled-related protein 2-like [Lepisosteus oculatus]	142	156	156	101	94	105	150.943	100.202	1.50638	0.197023
g26242	tonsl	tonsl_danre	XP_015212659.1 PREDICTED: tonsoku-like protein [Lepisosteus oculatus]	38	38	36	8	18	39	37.3964	20.3063	1.84162	0.197038
g14783	co4a1	co4a1_human	XP_023123048.1 collagen alpha-1(IV) chain [Amphiprion ocellaris]	141	244	166	206	203	378	176.492	255.972	0.689499	0.197055
g12868	hsbp1	hsbp1_ponab	#N/A	461	833	351	419	438	265	517.814	381.129	1.35863	0.197075
g25462	cbpa6	cbpa6_mouse	XP_023700370.1 carboxypeptidase B2-like isoform X2 [Paramormyrops kingsleyae]	72	137	67	79	40	58	86.9605	60.5629	1.43587	0.197278
g44343	amdb	amdb_xenla	XP_010885832.1 PREDICTED: peptidyl-glycine alpha-amidating monooxygenase isoform X1 [Esox lucius]	24	42	25	31	72	42	29.0025	47.4489	0.611238	0.197311
g12236	sesn3	sesn3_human	XP_012696199.1 PREDICTED: sestrin-3-like isoform X1 [Clupea harengus]	158	668	192	206	195	143	300.275	184.584	1.62677	0.197334
g26523			#N/A	13	69	30	12	22	28	33.3284	19.9241	1.67277	0.197342
g620			XP_023675139.1 uncharacterized protein LOC111847822 [Paramormyrops kingsleyae]	41	58	66	21	30	50	54.3322	32.4353	1.67509	0.197465
g24652	dus14	dus14_bovin	XP_015217088.1 PREDICTED: dual specificity protein phosphatase 14-like [Lepisosteus oculatus]	101	217	49	71	90	57	112.3	73.1837	1.5345	0.197481
g13870	zn271	zn271_ponab	XP_012678955.1 PREDICTED: zinc finger protein 2 homolog isoform X1 [Clupea harengus]	29	38	24	31	37	77	29.5933	46.4796	0.636695	0.197504
g22249	at2b3	at2b3_rat	XP_006900613.1 PREDICTED: plasma membrane calcium-transporting ATPase 2 [Elephantulus edwardii]	1	0	1	2	2	8	0.748454	3.76265	0.198917	0.19759
g35169	dhx8	dhx8_human	XP_003979739.1 PREDICTED: ATP-dependent RNA helicase DHX8-like, partial [Takifugu rubripes]	3	6	5	5	16	12	4.48297	10.5898	0.423327	0.19775
g8713	gbg12	gbg12_bovin	CDR00371.1 unnamed protein product, partial [Oncorhynchus mykiss]	172	302	199	172	113	166	215.16	151.798	1.41741	0.197809
g30303			#N/A	102	407	178	258	305	412	206.905	318.87	0.648871	0.197818
g12055	qcr6	qcr6_bovin	XP_015225841.1 PREDICTED: cytochrome b-c1 complex subunit 6, mitochondrial [Cyprinodon variegatus]	653	1613	822	696	741	682	959.163	708.219	1.35433	0.197858
g3523	cox11	cox11_mouse	XP_023678428.1 cytochrome c oxidase assembly protein COX11, mitochondrial [Paramormyrops kingsleyae]	175	338	162	151	123	178	212.337	150.343	1.41235	0.197891
g20284			XP_006625912.1 PREDICTED: syntaxin-11-like [Lepisosteus oculatus]	0	7	1	0	0	0	2.13633	0	Inf	0.197957
g9671	ptprg	ptprg_human	XP_018589555.1 PREDICTED: receptor-type tyrosine-protein phosphatase gamma [Scleropages formosus]	4	3	7	2	0	1	4.82394	1.07146	4.50223	0.198005
g10972	sp130	sp130_chick	XP_023672462.1 histone deacetylase complex subunit SAP130 isoform X1 [Paramormyrops kingsleyae]	38	93	52	74	96	104	57.0779	90.0397	0.633919	0.198006
g22419	fgf10	fgf10_rat	CAG08586.1 unnamed protein product, partial [Tetraodon nigroviridis]	8	27	5	30	20	22	11.7889	24.5331	0.480532	0.198067
g16515	rabx5	rabx5_bovin	NP_001133936.1 Rab5 GDP/GTP exchange factor [Salmo salar]	258	393	281	166	224	240	301.253	206.716	1.45732	0.198107
g44104	hs12a	hs12a_mouse	CDQ94061.1 unnamed protein product [Oncorhynchus mykiss]	3	0	0	1	6	7	1.17838	4.36273	0.270102	0.198121
g1168	rac1	rac1_rat	NP_001002754.1 ras-related C3 botulinum toxin substrate 3 [Danio rerio]	184	292	242	112	153	217	232.623	156.199	1.48927	0.198139
g18283			#N/A	74	46	56	25	44	40	60.6852	35.5517	1.70696	0.198153
g26994			XP_021441892.1 SAFB-like transcription modulator [Oncorhynchus mykiss]	92	288	127	227	251	247	154.568	241.169	0.640911	0.198157
g26028	mpp3	mpp3_rat	XP_023118820.1 MAGUK p55 subfamily member 3 isoform X1 [Amphiprion ocellaris]	4	2	10	1	0	3	5.63654	1.2679	4.44559	0.198366
g7364	rl11	rl11_ictpu	XP_019126285.1 PREDICTED: 60S ribosomal protein L11 [Larimichthys crocea]	9761	22256	11923	8154	11820	10390	13736.1	10006.2	1.37276	0.198508
g37838	emp2	emp2_mouse	NP_001297922.1 epithelial membrane protein 1 [Esox lucius]	2	7	13	1	4	2	7.18984	2.25727	3.18519	0.19853
g27413	pusl1	pusl1_xenla	XP_016114761.1 PREDICTED: tRNA pseudouridine synthase-like 1 [Sinocyclocheilus grahami]	0	1	1	2	6	4	0.610041	3.87342	0.157494	0.198535
g1420	nol4	nol4_mouse	XP_026104911.1 nucleolar protein 4-like [Carassius auratus]	23	28	17	48	25	39	22.2031	38.1219	0.582424	0.198605
g21237			AHA98254.1 interferon regulatory factor 3 [Anguilla anguilla]	35	170	80	121	177	118	85.4453	138.402	0.61737	0.19862
g33268			#N/A	4	6	0	0	1	0	3.09746	0.32056	9.66263	0.198626
g23154	erh	erh_mouse	XP_007891408.1 PREDICTED: enhancer of rudimentary homolog isoform X2 [Callorhinchus milii]	1132	3525	1164	1154	1241	1381	1755.32	1251.51	1.40256	0.198642
g9545	cp3ar	cp3ar_oncmy	XP_015215557.1 PREDICTED: cytochrome P450 3A40-like [Lepisosteus oculatus]	131	42	237	59	40	71	146.431	56.5843	2.58784	0.198675
g16703	pa2g6	pa2g6_mouse	XP_018615316.1 PREDICTED: 85/88 kDa calcium-independent phospholipase A2 isoform X2 [Scleropages formosus]	295	611	120	351	544	550	313.98	472.104	0.665065	0.198705
g3642	psb1b	psb1b_carau	ACO09437.1 Proteasome subunit beta type 1-A [Osmerus mordax]	1803	4678	2317	1726	2076	2265	2722.27	2000.75	1.36062	0.198723
g15440	cspg4	cspg4_human	XP_018592400.1 PREDICTED: chondroitin sulfate proteoglycan 4-like [Scleropages formosus]	10	11	1	1	2	4	7.08178	2.20188	3.21624	0.19875
g23996			XP_018600497.1 PREDICTED: matrix-remodeling-associated protein 8-like isoform X1 [Scleropages formosus]	28	16	30	7	15	18	25.7381	12.8051	2.00999	0.198765
g28268	taok3	taok3_chick	XP_001922665.3 serine/threonine-protein kinase TAO3 isoform X2 [Danio rerio]	16	10	25	6	9	10	17.72	8.14948	2.17437	0.198816
g18526	fa55b	fa55b_human	XP_023663567.1 NXPE family member 1-like [Paramormyrops kingsleyae]	3	3	1	0	0	0	2.29718	0	Inf	0.198857
g27839	ptprf	ptprf_danre	KTF85078.1 hypothetical protein cypCar_00042281 [Cyprinus carpio]	3	3	1	0	0	0	2.29718	0	Inf	0.198857
g2446	ddr2	ddr2_human	PKU42780.1 discoidin domain-containing receptor 2 [Limosa lapponica baueri]	539	387	713	288	383	409	563.747	354.674	1.58948	0.198904
g23975	pqlc3	pqlc3_mouse	XP_021440755.1 PQ-loop repeat-containing protein 3 isoform X2 [Oncorhynchus mykiss]	178	337	187	359	353	284	222.152	336.089	0.660992	0.198966
g21044	tbcc1	tbcc1_danre	XP_010743167.1 PREDICTED: TBCC domain-containing protein 1 [Larimichthys crocea]	4	20	15	5	7	5	11.9937	5.65473	2.121	0.199034
g22689	dyr1a	dyr1a_human	XP_016904503.1 PREDICTED: serine/threonine-protein kinase minibrain [Apis cerana]	159	476	209	479	316	407	257.872	406.966	0.633646	0.19912
g3294	gpha2	gpha2_human	XP_023650227.1 glycoprotein hormone alpha-2 [Paramormyrops kingsleyae]	1	5	4	0	1	0	3.08734	0.32056	9.63107	0.199142
g11114	comd3	comd3_bovin	XP_006634447.1 PREDICTED: COMM domain-containing protein 3 [Lepisosteus oculatus]	410	775	459	359	354	410	521.439	373.31	1.3968	0.199229
g13169	sh3l1	sh3l1_human	XP_014837917.1 PREDICTED: SH3 domain-binding glutamic acid-rich protein isoform X1 [Poecilia mexicana]	609	1396	787	600	766	551	874.232	640.496	1.36493	0.199247
g15223	muc5b	muc5b_human	XP_018620824.1 PREDICTED: mucin-5B-like [Scleropages formosus]	4	14	23	0	10	4	13.3127	4.37707	3.04146	0.199309
g12582	s2611	s2611_mouse	XP_013985871.1 PREDICTED: sodium-independent sulfate anion transporter-like isoform X1 [Salmo salar]	11	24	21	10	14	4	17.8947	9.55226	1.87335	0.199371
g17070			#N/A	50	61	73	106	52	117	61.1201	92.1998	0.66291	0.199384
g16553	fnd3a	fnd3a_chick	XP_017552288.1 PREDICTED: fibronectin type-III domain-containing protein 3a-like isoform X1 [Pygocentrus nattereri]	20	40	44	32	68	63	33.6802	52.7061	0.639018	0.199542
g32825	mycpp	mycpp_human	XP_007558853.1 PREDICTED: C-myc promoter-binding protein-like isoform X4 [Poecilia formosa]	1	2	5	6	5	12	2.67986	7.45297	0.359569	0.199548
g22283			XP_012694747.1 PREDICTED: complement C3-like [Clupea harengus]	3	3	6	0	1	1	4.07548	0.613427	6.64379	0.199597
g40342	ilf3	ilf3_danre	KPP70414.1 interleukin enhancer-binding factor 3-like, partial [Scleropages formosus]	2	2	4	5	7	11	2.71699	7.41193	0.36657	0.199599
g44228	ddhd2	ddhd2_human	XP_023694383.1 phospholipase DDHD2 isoform X1 [Paramormyrops kingsleyae]	0	2	5	0	0	0	2.28706	0	Inf	0.199624
g25717	fp100	fp100_human	XP_015212261.1 PREDICTED: Fanconi anemia core complex-associated protein 100 [Lepisosteus oculatus]	10	36	37	19	8	18	26.2451	15.2327	1.72295	0.19963
g6095			XP_018555546.1 PREDICTED: uncharacterized protein LOC108899541 [Lates calcarifer]	583	261	405	296	166	209	439.434	229.653	1.91347	0.199754
g2467	phkg2	phkg2_bovin	XP_008312449.1 phosphorylase b kinase gamma catalytic chain, liver/testis isoform [Cynoglossus semilaevis]	192	306	230	172	160	158	235.059	164.521	1.42874	0.199859
g32234	itpr2	itpr2_human	XP_017576770.1 PREDICTED: inositol 1,4,5-trisphosphate receptor type 3-like isoform X1 [Pygocentrus nattereri]	1	1	1	3	3	8	1.00283	4.4725	0.224222	0.199897
g32415			XP_006642625.1 PREDICTED: oxysterol-binding protein-related protein 5 isoform X5 [Lepisosteus oculatus]	0	0	0	2	0	5	0	2.24292	0	0.199936
g36387	ef2	ef2_bovin	XP_023653956.1 elongation factor 2 [Paramormyrops kingsleyae]	0	1	1	1	8	3	0.610041	3.83238	0.159181	0.199956
g41758	ep300	ep300_human	XP_017576099.1 PREDICTED: histone acetyltransferase p300 isoform X1 [Pygocentrus nattereri]	0	1	1	1	8	3	0.610041	3.83238	0.159181	0.199956
g21628	insm1	insm1_bovin	XP_023663376.1 insulinoma-associated protein 1b-like [Paramormyrops kingsleyae]	51	65	33	59	65	102	48.304	73.6772	0.655617	0.199976
g9825	dhr11	dhr11_chick	KTG35145.1 hypothetical protein cypCar_00042421, partial [Cyprinus carpio]	27	172	30	24	28	32	65.0287	27.6905	2.34841	0.19999
g29195	rab3d	rab3d_mouse	XP_018617649.1 PREDICTED: ras-related protein Rab-3D-like isoform X2 [Scleropages formosus]	11	11	8	19	14	24	9.9642	18.9132	0.526837	0.200262
g28508	gpda	gpda_takru	XP_012681963.1 PREDICTED: glycerol-3-phosphate dehydrogenase [NAD(+)], cytoplasmic [Clupea harengus]	897	1842	535	500	827	864	1011.18	712.788	1.41863	0.200315
g6340	dpp6	dpp6_pantr	XP_017561139.1 PREDICTED: dipeptidyl aminopeptidase-like protein 6 isoform X2 [Pygocentrus nattereri]	0	0	1	2	0	8	0.35566	3.12152	0.113938	0.20034
g27224			XP_026121870.1 uncharacterized protein LOC113104367 [Carassius auratus]	20	19	77	193	99	38	40.0749	117.998	0.339623	0.200342
g11446	k1c13	k1c13_oncmy	AXH37822.1 keratin 13, partial [Anguilla marmorata]	434	853	609	433	467	399	604.056	435.12	1.38825	0.200407
g20333	ts101	ts101_human	XP_016097446.1 PREDICTED: tumor susceptibility gene 101 protein-like [Sinocyclocheilus grahami]	2	2	0	1	9	6	1.29435	5.03154	0.257247	0.200577
g19926	mint	mint_human	XP_018606809.1 PREDICTED: msx2-interacting protein-like isoform X1 [Scleropages formosus]	596	977	1039	1108	1070	1467	852.166	1203.97	0.707795	0.200636
g23018	pomt1	pomt1_human	XP_023834902.1 protein O-mannosyl-transferase 1 isoform X1 [Salvelinus alpinus]	58	88	68	46	36	53	69.3524	44.9697	1.5422	0.200688
g6617	dek	dek_human	XP_024241493.1 protein DEK-like isoform X2 [Oncorhynchus tshawytscha]	1922	1867	1833	1932	2510	3379	1881.8	2546.32	0.739028	0.200798
g24044	ce004	ce004_human	XP_015205200.1 PREDICTED: fatty acid hydroxylase domain-containing protein 2 [Lepisosteus oculatus]	293	512	398	622	479	589	386.884	568.188	0.680909	0.200799
g8017	thap9	thap9_human	XP_020774187.1 DNA transposase THAP9 [Boleophthalmus pectinirostris]	1	6	3	1	0	0	2.98606	0.389294	7.67045	0.20082
[truncated: 33,804 more rows]

## Sheet: Table_S2
Table S2: Differentially expressed genes between non-viable vs. viable larvae.
id	Name	Best hit	Description	Non-viable larvae			Viable larvae			Base mean A	Base mean B	Fold change (non-viable vs. viable)	P value
g31521			#N/A	0	0	0	7	3	10	0	6.61541	0	0.00575415
g24549	cf186	cf186_mouse	XP_006626392.1 PREDICTED: methyltransferase-like protein 24 isoform X1 [Lepisosteus oculatus]	0	0	0	8	3	4	0	5.2475	0	0.0195286
g29662	ptprn	ptprn_bovin	KPP59354.1 hypothetical protein Z043_122734 [Scleropages formosus]	0	0	0	2	4	9	0	4.69663	0	0.0238278
g27635			KTF95236.1 hypothetical protein cypCar_00035945 [Cyprinus carpio]	0	0	0	9	6	0	0	5.42701	0	0.0414424
g15055	nhrf2	nhrf2_human	XP_017539700.1 PREDICTED: Na(+)/H(+) exchange regulatory cofactor NHE-RF2-like [Pygocentrus nattereri]	1	0	0	5	8	17	0.392793	9.48969	0.0413916	0.00216489
g36156	ha1d	ha1d_mouse	XP_023663962.1 class I histocompatibility antigen, F10 alpha chain-like [Paramormyrops kingsleyae]	0	0	11	102	26	72	3.91226	69.129	0.0565937	0.00182217
g26594			#N/A	1	0	0	4	6	8	0.392793	5.82348	0.06745	0.0300296
g27947			XP_021419927.1 serine/threonine-protein kinase WNK1-like [Oncorhynchus mykiss]	2	0	0	1	11	21	0.785586	10.0657	0.0780461	0.0258491
g32651			#N/A	1	0	1	4	17	7	0.748454	9.05677	0.0826402	0.0093642
g32154	myom2	myom2_human	XP_020490908.1 M-protein, striated muscle-like isoform X1 [Labrus bergylta]	0	1	1	6	10	3	0.610041	6.41997	0.0950224	0.0469059
g4445	drd2l	drd2l_fugru	ABH06894.1 dopamine D2B receptor [Anguilla anguilla]	2	1	0	11	8	10	1.03997	9.77539	0.106386	0.0118158
g43892	cxxc4	cxxc4_xentr	XP_026158905.1 CXXC-type zinc finger protein 4 [Mastacembelus armatus]	1	1	1	8	14	5	1.00283	9.06653	0.110608	0.0174908
g24766			#N/A	1	1	1	5	10	11	1.00283	8.37361	0.119761	0.0225582
g30053	cld16	cld16_rat	XP_015192238.1 PREDICTED: claudin-16-like isoform X1 [Lepisosteus oculatus]	2	0	1	11	5	11	1.14125	9.10657	0.125321	0.0169355
g31123			#N/A	2	1	1	11	9	12	1.39563	10.6817	0.130656	0.0122527
g43465	co7	co7_pig	XP_017573595.1 PREDICTED: complement component C7 [Pygocentrus nattereri]	2	1	5	6	22	41	2.81827	21.3956	0.131722	0.00923571
g26236	dclk1	dclk1_human	XP_012812606.1 PREDICTED: serine/threonine-protein kinase DCLK1 isoform X2 [Xenopus tropicalis]	4	2	0	1	22	24	2.07993	14.4704	0.143737	0.0360334
g18164	s28a3	s28a3_eptst	XP_020345150.1 solute carrier family 28 member 3 [Oncorhynchus kisutch]	10	22	10	14	90	132	13.0809	72.959	0.179291	0.0230738
g22929	pcd16	pcd16_human	KPP64928.1 protocadherin-16-like, partial [Scleropages formosus]	0	4	2	7	6	17	1.72884	9.62716	0.17958	0.0446632
g22962	yi011	yi011_danre	KPP67273.1 hypothetical protein Z043_114154 [Scleropages formosus]	5	1	1	13	17	13	2.57401	14.3176	0.179779	0.00825974
g25672			#N/A	1	8	2	16	12	22	3.13916	16.5185	0.190039	0.0142724
g37247	fxr2	fxr2_mouse	KPP69127.1 fragile X mental retardation syndrome-related protein 2-like, partial [Scleropages formosus]	0	3	4	11	16	7	2.18578	11.4613	0.19071	0.0324035
g12725	mks3	mks3_mouse	XP_015223564.1 PREDICTED: meckelin-like [Lepisosteus oculatus]	3	6	1	16	13	17	3.06033	15.3747	0.199049	0.0168665
g32007			#N/A	1	6	7	19	21	27	4.4087	22.0358	0.20007	0.00447771
g5763	tnni1	tnni1_rabit	AWP08171.1 putative troponin I slow skeletal muscle-like [Scophthalmus maximus]	2	4	3	9	22	11	2.87009	13.7775	0.208317	0.0211479
g44201			#N/A	3	1	2	2	15	13	2.14408	9.39427	0.228233	0.0436927
g31952	ptpro	ptpro_human	XP_024264944.1 receptor-type tyrosine-protein phosphatase O, partial [Oncorhynchus tshawytscha]	3	4	5	11	11	32	3.9742	17.1801	0.231325	0.011869
g37849			#N/A	4	5	9	28	31	17	6.04402	25.8163	0.234116	0.00476142
g12164	cabp1	cabp1_mouse	XP_005934696.1 PREDICTED: uncharacterized protein LOC102297829 isoform X1 [Haplochromis burtoni]	3	4	2	6	14	18	2.90722	12.0952	0.240361	0.037277
g14176	kgp1	kgp1_mouse	XP_016382085.1 PREDICTED: cGMP-dependent protein kinase 1-like [Sinocyclocheilus rhinocerous]	5	4	1	7	14	21	3.33715	13.3631	0.249729	0.0293977
g35824			KPP78553.1 SWI/SNF-related matrix-associated actin-dependent regulator of chromatin subfamily A member 5-like, partial [Scleropages formosus]	6	5	4	9	22	31	5.05131	19.6349	0.257262	0.0108192
g21942	gpr4	gpr4_human	XP_012686238.1 PREDICTED: probable G-protein coupled receptor 132 [Clupea harengus]	6	9	2	25	24	10	5.35751	20.3545	0.26321	0.0223988
g43188			#N/A	11	33	16	29	67	120	18.4059	67.9111	0.271029	0.0129473
g23627	helt	helt_danre	XP_012674342.1 PREDICTED: hairy and enhancer of split-related protein HELT [Clupea harengus]	4	8	2	5	21	23	4.31754	15.4142	0.280102	0.0368983
g346	ccd87	ccd87_human	XP_010885745.1 PREDICTED: coiled-coil domain-containing protein 87 isoform X4 [Esox lucius]	6	8	6	27	13	29	6.52577	23.1714	0.281631	0.0159538
g16256	gcy8e	gcy8e_drome	XP_016376715.1 PREDICTED: soluble guanylate cyclase 88E-like [Sinocyclocheilus rhinocerous]	4	17	7	23	34	33	8.38527	29.5174	0.284079	0.0121077
g11594	mr1aa	mr1aa_danre	BAI65858.1 MT1 melatonin receptor [Plecoglossus altivelis]	2	15	6	17	34	20	6.73526	23.3744	0.288147	0.0252214
g28312	nt5d2	nt5d2_human	XP_018604605.1 PREDICTED: 5'-nucleotidase domain-containing protein 2-like [Scleropages formosus]	4	13	11	24	23	44	8.79039	29.6021	0.296952	0.0110816
g13844	hspb7	hspb7_mouse	XP_023838720.1 heat shock protein beta-7 [Salvelinus alpinus]	13	25	8	28	45	75	14.3111	47.2905	0.302622	0.00349551
g43376	mot7	mot7_human	XP_006635455.1 PREDICTED: monocarboxylate transporter 7 isoform X1 [Lepisosteus oculatus]	3	13	5	15	14	35	6.26363	20.5776	0.304391	0.0336386
g23635	lrba	lrba_human	XP_015200106.1 PREDICTED: lipopolysaccharide-responsive and beige-like anchor protein isoform X1 [Lepisosteus oculatus]	5	0	6	8	22	10	4.09793	13.0954	0.31293	0.0465361
g17222	pk1l2	pk1l2_mouse	XP_014030713.1 PREDICTED: polycystic kidney disease protein 1-like 2 [Salmo salar]	2	9	10	10	29	27	6.63162	21.0966	0.314345	0.027631
g30683			XP_023676605.1 cytochrome b561 [Paramormyrops kingsleyae]	12	3	0	13	24	15	5.47666	17.1473	0.31939	0.0302664
g25559			#N/A	9	12	1	11	22	34	6.94337	21.292	0.326102	0.0305099
g38421			#N/A	9	9	13	35	18	43	10.4482	31.9887	0.32662	0.0118937
g12322	impg2	impg2_chick	KPP79532.1 interphotoreceptor matrix proteoglycan 2-like, partial [Scleropages formosus]	8	5	1	6	17	23	4.76991	14.5212	0.328478	0.0497236
g5071	ccd39	ccd39_human	XP_016386003.1 PREDICTED: coiled-coil domain-containing protein 39-like isoform X1 [Sinocyclocheilus rhinocerous]	118	240	68	297	216	733	131.586	399.533	0.329349	0.0382387
g16422			#N/A	6	11	4	15	20	26	6.57759	19.8652	0.331112	0.0433172
g40243	gag	gag_jembr	XP_026121502.1 uncharacterized protein LOC113101986 isoform X1 [Carassius auratus]	33	18	6	72	43	58	19.675	58.7996	0.334611	0.0107955
g13299	tmc3	tmc3_human	AWP06784.1 putative transmembrane channel-like protein 1 [Scophthalmus maximus]	20	22	33	49	50	135	25.189	74.6405	0.337471	0.0172664
g31107	tsn18	tsn18_human	XP_018621308.1 PREDICTED: tetraspanin-18-like [Scleropages formosus]	29	49	38	143	98	79	37.3708	110.22	0.339055	0.0137915
g7993	cp24a	cp24a_human	XP_017560750.1 PREDICTED: 1,25-dihydroxyvitamin D(3) 24-hydroxylase, mitochondrial [Pygocentrus nattereri]	51	14	108	218	66	256	62.0051	180.997	0.342575	0.0480228
g19501	nr1i2	nr1i2_macmu	XP_023701182.1 nuclear receptor subfamily 1 group I member 2-like isoform X2 [Paramormyrops kingsleyae]	45	92	22	146	119	157	48.9033	140.964	0.346921	0.00200895
g1697	fntb	fntb_mouse	XP_017548062.1 PREDICTED: protein farnesyltransferase subunit beta-like [Pygocentrus nattereri]	31	65	84	114	101	304	58.5868	165.788	0.353385	0.034402
g24932			#N/A	6	17	5	20	14	39	8.45954	23.6955	0.35701	0.0483984
g40652			XP_026218602.1 CCR4-NOT transcription complex subunit 2 isoform X1 [Anabas testudineus]	24	16	23	48	57	81	21.6773	60.6803	0.357238	0.00353076
g35537	cp2m1	cp2m1_oncmy	XP_015196495.1 PREDICTED: cytochrome P450 2M1-like isoform X2 [Lepisosteus oculatus]	14	20	17	55	43	37	16.6329	46.0314	0.36134	0.0138984
g879	nlgn3	nlgn3_mouse	XP_018592998.1 PREDICTED: neuroligin-3 isoform X2 [Scleropages formosus]	7	11	8	13	30	28	8.39303	22.8779	0.366861	0.0415586
g8628	adcy2	adcy2_human	XP_019946695.1 PREDICTED: adenylate cyclase type 2-like [Paralichthys olivaceus]	13	7	7	15	24	40	9.3766	25.2475	0.371387	0.0247764
g12336	lyox	lyox_rat	XP_023678705.1 protein-lysine 6-oxidase-like [Paramormyrops kingsleyae]	27	37	33	101	107	40	31.7543	85.3334	0.372121	0.0377566
g30311	mgt4a	mgt4a_xentr	KPP69052.1 hypothetical protein Z043_112218 [Scleropages formosus]	13	11	7	15	34	38	10.3941	27.8674	0.372985	0.0248836
g40362			XP_015215005.1 PREDICTED: 85/88 kDa calcium-independent phospholipase A2 [Lepisosteus oculatus]	9	27	21	26	55	65	17.8723	46.7888	0.381978	0.0155411
g7045	ndp	ndp_mouse	XP_026073620.1 norrin-like [Carassius auratus]	12	15	8	22	32	31	11.3745	27.9013	0.40767	0.0498049
g28422			XP_018920215.1 PREDICTED: transmembrane protein 26-like [Cyprinus carpio]	44	53	89	90	158	230	62.4189	153.044	0.407848	0.00233616
g4229	ada22	ada22_human	XP_015213426.1 PREDICTED: disintegrin and metalloproteinase domain-containing protein 22 isoform X1 [Lepisosteus oculatus]	18	11	5	20	20	49	11.6468	28.5476	0.407978	0.036386
g25620	tusc3	tusc3_bovin	ERE88194.1 tumor suppressor candidate 3-like protein [Cricetulus griseus]	15	9	19	33	52	24	14.9389	36.5447	0.408784	0.0260291
g41200	zmym4	zmym4_human	XP_023687949.1 zinc finger MYM-type protein 4 isoform X2 [Paramormyrops kingsleyae]	35	38	36	58	98	113	36.218	87.088	0.415878	0.00727238
g9166			#N/A	27	59	16	68	66	94	31.3045	75.1585	0.416513	0.0191865
g14359	rimkb	rimkb_danre	XP_023697205.1 N-acetylaspartylglutamate synthase A [Paramormyrops kingsleyae]	37	37	39	79	68	123	37.8162	88.575	0.42694	0.00926442
g31553			#N/A	12	47	20	57	46	64	23.7826	55.679	0.427138	0.0402689
g3115	hm01	hm01_caeel	XP_023701330.1 homeobox protein pnx-like isoform X1 [Paramormyrops kingsleyae]	20	27	19	55	37	58	21.4817	50.2582	0.427427	0.0296017
g27395	cp088	cp088_human	XP_008294478.1 PREDICTED: lysine-rich nucleolar protein 1 [Stegastes partitus]	81	122	54	144	193	247	82.0564	190.265	0.431275	0.00615942
g7337	otx2	otx2_danre	XP_025775113.1 homeobox protein OTX2 [Puma concolor]	7	36	29	40	52	65	22.2214	51.2773	0.433358	0.036342
g27080	fnd3a	fnd3a_chick	XP_017552288.1 PREDICTED: fibronectin type-III domain-containing protein 3a-like isoform X1 [Pygocentrus nattereri]	18	5	7	17	38	21	10.8318	24.9495	0.434149	0.0482875
g27816	mast3	mast3_xenla	XP_010020349.1 PREDICTED: LOW QUALITY PROTEIN: microtubule-associated serine/threonine-protein kinase 3-like, partial [Nestor notabilis]	40	87	38	144	85	118	51.358	117.864	0.435738	0.0217826
g1406	kif3b	kif3b_human	CDQ87555.1 unnamed protein product [Oncorhynchus mykiss]	12	42	18	47	30	75	21.7994	49.8787	0.437049	0.0456564
g17960	ca156	ca156_human	XP_015201712.1 PREDICTED: histidine protein methyltransferase 1 homolog [Lepisosteus oculatus]	18	41	28	26	80	92	27.4584	62.7103	0.437861	0.0277326
g920	elfn1	elfn1_mouse	XP_018594490.1 PREDICTED: protein ELFN1-like [Scleropages formosus]	9	10	22	19	48	30	13.9035	31.5695	0.440408	0.0455895
g18861	tbx1	tbx1_danre	XP_023253524.1 T-box transcription factor TBX1 isoform X4 [Seriola lalandi dorsalis]	36	45	21	63	64	101	33.0566	74.621	0.442993	0.0190664
g21712	p3f3b	p3f3b_danre	XP_023667165.1 POU domain, class 3, transcription factor 3-B-like [Paramormyrops kingsleyae]	33	66	36	39	134	128	42.5551	95.6246	0.445023	0.0344689
g14567	lhx2	lhx2_mouse	XP_006640768.1 PREDICTED: LIM/homeobox protein Lhx2 [Lepisosteus oculatus]	40	49	40	76	76	140	42.4028	94.9503	0.446579	0.0128489
g24011	abr	abr_mouse	XP_026068115.1 active breakpoint cluster region-related protein isoform X1 [Carassius auratus]	14	3	30	42	33	37	16.9321	37.7649	0.448354	0.0340588
g21296	cp057	cp057_danre	KPP65899.1 U6 snRNA phosphodiesterase-like, partial [Scleropages formosus]	1608	2821	1150	4340	3916	3001	1758.23	3823.75	0.459819	0.00959945
g15047	mucm	mucm_rabit	AMN88373.1 immunoglobulin D heavy chain transmembrane form [Dicentrarchus labrax]	238	704	87	669	517	798	303.511	659.875	0.459953	0.0400069
g39350	abca1	abca1_mouse	KTG40146.1 hypothetical protein cypCar_00019739 [Cyprinus carpio]	44	56	55	83	115	141	51.0896	110.47	0.462474	0.0142457
g10852	ncam1	ncam1_rat	XP_015193238.1 PREDICTED: neural cell adhesion molecule 1 isoform X7 [Lepisosteus oculatus]	42	127	106	183	210	162	86.5037	186.003	0.465066	0.0182973
g28458	med15	med15_danre	XP_010876224.1 PREDICTED: mediator of RNA polymerase II transcription subunit 15 isoform X1 [Esox lucius]	16	32	24	27	70	55	22.9607	49.0579	0.468034	0.0455322
g29592	ssf1	ssf1_human	XP_010899504.1 PREDICTED: suppressor of SWI4 1 homolog [Esox lucius]	62	83	27	92	111	153	55.0696	116.206	0.473897	0.0209717
g22410			XP_022048819.1 RING finger protein 122-like isoform X1 [Acanthochromis polyacanthus]	46	25	44	80	88	86	40.0771	84.5394	0.474064	0.0179062
g31824			AAH58659.1 Mll2 protein, partial [Mus musculus]	22	31	41	52	70	77	31.1093	65.2333	0.476894	0.0322048
g4799	tba1c	tba1c_human	XP_011791588.1 PREDICTED: tubulin alpha-1B chain isoform X5 [Colobus angolensis palliatus]	82	125	74	146	257	166	90.3255	187.837	0.480872	0.0175134
g21019	otx1b	otx1b_danre	KPP73365.1 homeobox protein OTX1 B-like, partial [Scleropages formosus]	35	120	62	104	139	180	66.3244	137.761	0.481447	0.029111
g12802	klf12	klf12_human	KPP60054.1 Krueppel-like factor 12-like, partial [Scleropages formosus]	107	207	72	291	155	290	120.293	247.903	0.485244	0.0482637
g3230			XP_013989276.1 PREDICTED: immunoglobulin-like and fibronectin type III domain-containing protein 1 isoform X5 [Salmo salar]	191	152	131	323	207	458	160.281	326.231	0.491311	0.0138653
g29984	rdh7	rdh7_rat	XP_023683796.1 retinol dehydrogenase 7-like [Paramormyrops kingsleyae]	38	28	26	51	89	49	31.296	62.7344	0.498865	0.0408647
g44155	smca5	smca5_human	KPP78553.1 SWI/SNF-related matrix-associated actin-dependent regulator of chromatin subfamily A member 5-like, partial [Scleropages formosus]	47	134	76	111	193	180	79.5785	157.796	0.504313	0.0347371
g28832	ankh1	ankh1_human	XP_018607602.1 PREDICTED: ankyrin repeat and KH domain-containing protein 1-like isoform X1 [Scleropages formosus]	38	68	59	109	111	92	53.208	104.959	0.506941	0.0448781
g3742	nkx62	nkx62_human	XP_023695933.1 homeobox protein Nkx-6.2 isoform X2 [Paramormyrops kingsleyae]	191	301	62	303	313	421	173.643	341.589	0.50834	0.0258282
g10557	f193b	f193b_mouse	XP_015205482.1 PREDICTED: protein FAM193B isoform X2 [Lepisosteus oculatus]	24	42	59	58	83	107	41.095	80.5223	0.510355	0.0393623
g22822	dbx1b	dbx1b_danre	XP_006642593.1 PREDICTED: homeobox protein DBX1 [Lepisosteus oculatus]	79	145	42	136	181	174	82.8536	161.924	0.511681	0.0400978
g14381	f101b	f101b_human	XP_012680703.1 PREDICTED: filamin-interacting protein FAM101B [Clupea harengus]	51	59	45	94	106	99	51.0456	99.5669	0.512677	0.0403811
g28150			#N/A	53	95	46	79	122	167	61.3446	118.771	0.516493	0.0392447
g31401	dnja1	dnja1_ponab	XP_026118952.1 dnaJ homolog subfamily A member 1-like [Carassius auratus]	45	24	24	40	77	75	32.3167	62.2199	0.519394	0.0391227
g6301	smox	smox_human	XP_020352668.1 atrial natriuretic peptide receptor 1-like isoform X3 [Oncorhynchus kisutch]	269	318	274	257	668	790	284.005	545.548	0.520588	0.0230041
g2933	ctf18	ctf18_human	XP_017572781.1 PREDICTED: chromosome transmission fidelity protein 18 homolog [Pygocentrus nattereri]	82	181	112	244	227	196	118.086	225.157	0.524461	0.0460885
g22762	azi1	azi1_human	XP_017338625.1 PREDICTED: centrosomal protein of 131 kDa isoform X1 [Ictalurus punctatus]	251	594	217	577	645	653	326.872	622.626	0.524988	0.0368732
g21613	ubap2	ubap2_human	XP_016407409.1 PREDICTED: ubiquitin-associated protein 2-like [Sinocyclocheilus rhinocerous]	180	404	211	434	603	377	248.517	472.662	0.525781	0.036686
g20715	ats6	ats6_human	XP_020504344.1 A disintegrin and metalloproteinase with thrombospondin motifs 6 [Labrus bergylta]	49	81	53	75	126	140	58.7017	110.589	0.530809	0.0468659
g13782	scn8a	scn8a_mouse	XP_023689782.1 sodium channel protein type 8 subunit alpha-like isoform X4 [Paramormyrops kingsleyae]	67	74	30	78	129	114	55.8111	105.104	0.531008	0.0463533
g30932	r113a	r113a_human	XP_019950099.1 PREDICTED: RING finger protein 113A [Paralichthys olivaceus]	85	70	64	100	177	146	73.9563	138.427	0.534262	0.0310618
g20108	sem3f	sem3f_human	XP_012681466.1 PREDICTED: semaphorin-3F-like [Clupea harengus]	66	44	78	90	101	180	64.8586	120.129	0.539907	0.0289975
g31434	nusap	nusap_danre	XP_018582957.1 PREDICTED: nucleolar and spindle-associated protein 1 isoform X1 [Scleropages formosus]	144	78	191	192	337	283	144.335	265.655	0.543318	0.0186147
g38027	lmnb1	lmnb1_human	XP_022600306.1 lamin-B1 [Seriola dumerili]	206	241	145	374	379	303	193.792	355.827	0.544624	0.038671
g13811	p3f3b	p3f3b_danre	XP_023667165.1 POU domain, class 3, transcription factor 3-B-like [Paramormyrops kingsleyae]	104	97	80	143	171	208	93.9783	171.401	0.548294	0.0369314
g15446	pax6	pax6_danre	NP_571379.1 paired box protein Pax-6 [Danio rerio]	170	257	175	221	406	466	194.391	352.658	0.551218	0.0328969
g26531	dclk1	dclk1_human	XP_015197446.1 PREDICTED: serine/threonine-protein kinase DCLK1 isoform X3 [Lepisosteus oculatus]	116	210	130	205	253	350	145.22	263.411	0.551306	0.0441565
g24183	finc	finc_bovin	XP_014021181.1 PREDICTED: fibronectin-like isoform X3 [Salmo salar]	254	421	366	400	831	644	337.036	610.71	0.551875	0.0310984
g31835			#N/A	114	137	115	148	236	289	120.53	217.906	0.553125	0.0353842
g25111	ctbl1	ctbl1_bovin	XP_023664523.1 beta-catenin-like protein 1 [Paramormyrops kingsleyae]	102	131	118	141	258	238	115.357	207.297	0.556479	0.0401934
g25370	fgfr2	fgfr2_danre	XP_010868363.1 PREDICTED: fibroblast growth factor receptor 2 isoform X1 [Esox lucius]	754	1291	914	1604	1521	2030	949.645	1706.52	0.556481	0.0372012
g17033	mcaf1	mcaf1_danre	XP_026158718.1 activating transcription factor 7-interacting protein 1-like isoform X2 [Mastacembelus armatus]	163	284	196	257	389	480	205.979	365.323	0.563827	0.0439304
g25819			#N/A	325	454	659	765	942	834	477.527	844.029	0.565771	0.0352532
g22084	anm5	anm5_mouse	KPP66385.1 hypothetical protein Z043_115116 [Scleropages formosus]	427	588	351	394	991	944	442.135	747.524	0.591467	0.0477995
g22633	tf2h5	tf2h5_chick	NP_001127834.2 general transcription factor IIH subunit 5 [Danio rerio]	373	1215	561	386	370	413	655.11	389.829	1.68051	0.0412693
g2510	cx7a2	cx7a2_rat	XP_004083815.1 cytochrome c oxidase subunit 7A2, mitochondrial [Oryzias latipes]	620	1332	600	430	512	475	795.763	470.635	1.69083	0.0419444
g16629	retst	retst_danre	XP_020348926.1 putative all-trans-retinol 13,14-reductase [Oncorhynchus kisutch]	112	345	154	119	89	120	186.526	110	1.69569	0.0462911
g9102	ndus6	ndus6_mouse	XP_022616652.1 NADH dehydrogenase [ubiquinone] iron-sulfur protein 6, mitochondrial [Seriola dumerili]	351	666	393	253	263	259	447.063	258.651	1.72844	0.0422587
g2061	bola2	bola2_mouse	XP_026209353.1 bolA-like protein 2 [Anabas testudineus]	258	690	359	229	237	235	404.546	233.945	1.72923	0.0353492
g18030	tacd2	tacd2_mouse	XP_020337150.1 epithelial cell adhesion molecule [Oncorhynchus kisutch]	3625	3962	3558	2224	1888	2271	3697.17	2136.11	1.7308	0.0488378
g8521	ufc1	ufc1_danre	NP_001140127.1 ubiquitin-fold modifier-conjugating enzyme 1 [Salmo salar]	166	529	220	167	139	174	278.016	160.529	1.73188	0.0448534
g4123	cc90b	cc90b_xentr	XP_023656399.1 coiled-coil domain-containing protein 90B, mitochondrial isoform X1 [Paramormyrops kingsleyae]	293	649	327	216	169	306	396.483	227.88	1.73988	0.0403566
g16868	ilrl2	ilrl2_human	XP_023700406.1 interleukin-1 receptor type 1-like isoform X1 [Paramormyrops kingsleyae]	122	225	96	92	83	60	139.3	79.9936	1.74139	0.0489517
g1760	snx10	snx10_human	XP_018596097.1 PREDICTED: sorting nexin-10 [Scleropages formosus]	274	488	310	158	197	240	342.018	194.947	1.75442	0.0488777
g22826	cyt	cyt_oncmy	ACO09585.1 Cystatin precursor [Osmerus mordax]	328	727	411	333	216	214	459.948	261.55	1.75855	0.026262
g23210	selm	selm_danre	KKF32307.1 Selenoprotein M [Larimichthys crocea]	150	305	123	105	96	104	180.251	102.108	1.7653	0.0413168
g458	mspd2	mspd2_human	XP_012680563.1 PREDICTED: motile sperm domain-containing protein 2 isoform X1 [Clupea harengus]	461	1012	660	287	364	519	673.247	380.409	1.7698	0.0387668
g2409	cytb	cytb_rat	XP_018590252.1 PREDICTED: nectin-4-like [Scleropages formosus]	1270	2179	1394	792	814	1037	1548.93	872.96	1.77435	0.0337454
g9818	yg044	yg044_human	XP_015239134.1 PREDICTED: nuclear transcriptional regulator 1-like protein [Cyprinodon variegatus]	143	366	177	154	81	115	212.225	119.596	1.77451	0.0291154
g3753	impa1	impa1_bovin	CBI68709.1 inositol(myo)-1(or 4)-monophosphatase 1 [Anguilla anguilla]	1411	2439	2377	759	1338	1408	2020.07	1136.74	1.77707	0.0434795
g12389	dlx3b	dlx3b_danre	XP_023676549.1 homeobox protein DLX-3 isoform X2 [Paramormyrops kingsleyae]	1194	1191	1598	687	805	770	1340.31	751.004	1.78469	0.047596
g7068	gna1	gna1_human	CDQ72633.1 unnamed protein product [Oncorhynchus mykiss]	590	1383	491	534	367	325	758.186	420.711	1.80216	0.0384816
g14169	sera	sera_rat	XP_021452803.1 D-3-phosphoglycerate dehydrogenase-like [Oncorhynchus mykiss]	82	269	156	56	109	101	156.121	86.3211	1.8086	0.0428338
g14341	thil	thil_danre	XP_016296006.1 PREDICTED: acetyl-CoA acetyltransferase, mitochondrial [Sinocyclocheilus anshuiensis]	6981	6186	8846	4035	3302	5095	7461.86	4121.45	1.81049	0.0425478
g12433	praf1	praf1_human	XP_015191885.1 PREDICTED: prenylated Rab acceptor protein 1 isoform X4 [Lepisosteus oculatus]	455	484	313	204	220	266	413.163	227.842	1.81338	0.0438767
g6170	pcoc2	pcoc2_human	XP_023856603.1 procollagen C-endopeptidase enhancer 2 [Salvelinus alpinus]	54	180	71	51	50	51	92.2513	50.8182	1.81532	0.0445333
g26222			XP_010740702.1 PREDICTED: 1-acyl-sn-glycerol-3-phosphate acyltransferase alpha [Larimichthys crocea]	169	266	83	98	87	82	163.567	90.0547	1.81631	0.0458044
g2742	angl3	angl3_mouse	XP_023854300.1 angiopoietin-related protein 3 [Salvelinus alpinus]	245	431	272	142	98	266	302.612	164.597	1.8385	0.0370068
g4015	cld4	cld4_mouse	XP_014058815.1 PREDICTED: claudin-4-like [Salmo salar]	975	2814	1264	589	1052	917	1548.36	835.083	1.85413	0.0170263
g4144	ptgis	ptgis_mouse	XP_024233000.1 prostacyclin synthase-like isoform X2 [Oncorhynchus tshawytscha]	305	587	440	179	325	190	425.614	229.511	1.85444	0.0271847
g3886	cld4	cld4_mouse	XP_008297607.1 PREDICTED: claudin-4-like [Stegastes partitus]	2272	1922	2411	1135	1275	1216	2238.84	1206.69	1.85536	0.0343136
g4014	cor1a	cor1a_bovin	XP_017552881.1 PREDICTED: coronin-1A-like [Pygocentrus nattereri]	118	208	96	64	105	45	133.404	71.7527	1.85922	0.036263
g32243			XP_006641787.1 PREDICTED: protein S100-A1-like [Lepisosteus oculatus]	995	1367	789	375	821	473	1019.18	547.692	1.86087	0.0268111
g10432	ctnb1	ctnb1_bovin	XP_014047991.1 PREDICTED: junction plakoglobin-like isoform X1 [Salmo salar]	304	304	283	105	190	194	297.393	158.599	1.87513	0.0464821
g22136			XP_006641280.2 PREDICTED: cadherin-1 [Lepisosteus oculatus]	337	584	391	89	250	368	419.993	222.562	1.88708	0.0367217
g17262	gbg5	gbg5_rat	XP_010872632.1 PREDICTED: guanine nucleotide-binding protein G(I)/G(S)/G(O) subunit gamma-5 [Esox lucius]	172	157	195	103	83	92	176.852	93.6476	1.88848	0.0436176
g2666	ubim	ubim_bovin	NP_001291069.1 uncharacterized protein LOC105017549 [Esox lucius]	309	534	283	243	128	181	357.864	188.639	1.89708	0.0165496
g6894	cebpb	cebpb_chick	XP_023690636.1 CCAAT/enhancer-binding protein beta-like [Paramormyrops kingsleyae]	1875	4620	2224	1596	1211	1404	2702.72	1420.7	1.90239	0.0101381
g6561	php14	php14_rabit	XP_023660408.1 14 kDa phosphohistidine phosphatase-like [Paramormyrops kingsleyae]	110	136	201	70	73	95	149.291	78.4739	1.90243	0.0491063
g11658	par2	par2_human	XP_023843258.1 proteinase-activated receptor 2 isoform X3 [Salvelinus alpinus]	159	182	164	99	86	74	167.08	87.7805	1.90338	0.0345819
g25383	mylia	mylia_danre	XP_004549254.1 E3 ubiquitin-protein ligase MYLIP [Maylandia zebra]	44	146	68	41	37	46	78.6074	41.2937	1.90362	0.037447
g14334			XP_018596399.1 PREDICTED: transmembrane protein 248-like isoform X2 [Scleropages formosus]	86	164	59	41	67	45	96.4826	50.6176	1.90611	0.0387156
g15511	elov7	elov7_mouse	XP_023658858.1 elongation of very long chain fatty acids protein 7 isoform X1 [Paramormyrops kingsleyae]	383	796	350	280	249	208	477.408	249.738	1.91163	0.0128881
g2173	nagab	nagab_chick	XP_023682362.1 alpha-N-acetylgalactosaminidase [Paramormyrops kingsleyae]	329	392	392	93	289	218	368.365	192.691	1.91168	0.0378611
g431	per2	per2_chick	XP_018604369.1 PREDICTED: period circadian protein homolog 2-like isoform X1 [Scleropages formosus]	60	100	51	45	21	37	67.1444	35.0861	1.9137	0.0484755
g23847			XP_018602513.1 PREDICTED: arginine/serine-rich protein 1 isoform X1 [Scleropages formosus]	59	125	65	53	41	24	78.0903	40.8044	1.91377	0.0342049
g1721	p53	p53_oncmy	XP_014051360.1 PREDICTED: cellular tumor antigen p53 isoform X1 [Salmo salar]	5672	9091	5911	2967	3246	4337	6642.81	3465.74	1.91671	0.0169453
g12519	mlx	mlx_human	XP_021480557.1 max-like protein X [Oncorhynchus mykiss]	391	913	418	284	285	259	534.498	277.772	1.92423	0.0122235
g8061	tpisb	tpisb_danre	XP_018587500.1 PREDICTED: triosephosphate isomerase [Scleropages formosus]	710	667	649	189	309	615	679.379	352.743	1.92599	0.0390179
g8943			#N/A	1247	1894	1364	843	641	750	1456.73	753.304	1.93379	0.0137534
g14751	sahh3	sahh3_human	XP_006628632.2 PREDICTED: adenosylhomocysteinase 2 isoform X1 [Lepisosteus oculatus]	177	242	234	76	92	175	214.309	110.33	1.94244	0.037207
g7968	phop2	phop2_xentr	XP_023662252.1 pyridoxal phosphate phosphatase PHOSPHO2 [Paramormyrops kingsleyae]	278	296	264	136	150	143	278.388	142.908	1.94802	0.0267792
g26045	cp2m1	cp2m1_oncmy	XP_015196495.1 PREDICTED: cytochrome P450 2M1-like isoform X2 [Lepisosteus oculatus]	146	300	144	32	108	163	184.877	94.8153	1.94987	0.033587
g12835			KTG32826.1 hypothetical protein cypCar_00017116, partial [Cyprinus carpio]	43	116	52	22	46	34	64.8926	33.2677	1.95062	0.0472268
g22719	erg25	erg25_danre	XP_006629489.1 PREDICTED: methylsterol monooxygenase 1 [Lepisosteus oculatus]	411	384	567	278	159	259	460.78	235.045	1.96039	0.0327775
g19516	rpab2	rpab2_bovin	XP_026109549.1 DNA-directed RNA polymerases I, II, and III subunit RPABC2-like [Carassius auratus]	178	252	167	110	83	98	193.416	98.1298	1.97103	0.0210875
g3108	tr10b	tr10b_human	XP_019937270.1 PREDICTED: tumor necrosis factor receptor superfamily member 10B-like [Paralichthys olivaceus]	153	261	140	88	60	119	176.283	88.3427	1.99545	0.0203712
g17880	ga45b	ga45b_human	XP_010869632.1 PREDICTED: growth arrest and DNA damage-inducible protein GADD45 beta [Esox lucius]	88	97	123	50	50	55	102.987	51.6004	1.99586	0.0417875
g4440	cxb6	cxb6_chick	XP_018551921.1 PREDICTED: gap junction beta-2 protein-like [Lates calcarifer]	154	134	132	82	68	58	141.524	70.7065	2.00157	0.0293285
g25343	hbegf	hbegf_pig	XP_014054314.1 PREDICTED: proheparin-binding EGF-like growth factor [Salmo salar]	242	393	349	152	119	211	319.153	159.114	2.00581	0.0172841
g480	glyg	glyg_human	XP_017560595.1 PREDICTED: glycogenin-1 [Pygocentrus nattereri]	235	383	211	91	164	149	264.779	131.635	2.01146	0.0179762
g25498			OXB83191.1 hypothetical protein H355_014447 [Colinus virginianus]	72	111	82	31	42	58	85.6815	42.5179	2.01519	0.0429263
g12605	tm141	tm141_bovin	XP_010876142.1 PREDICTED: transmembrane protein 141 isoform X1 [Esox lucius]	49	142	94	41	49	42	88.801	43.9689	2.01963	0.0259455
g29125			XP_010870420.1 PREDICTED: magnesium-dependent phosphatase 1 [Esox lucius]	42	150	73	29	39	55	80.6177	39.8991	2.02054	0.0290439
g14036	idi1	idi1_mesau	XP_020364727.1 isopentenyl-diphosphate Delta-isomerase 1 isoform X1 [Oncorhynchus kisutch]	1121	1178	1694	609	666	721	1342.47	661.731	2.02873	0.0149208
g18033	dopdb	dopdb_xenla	XP_012675141.1 PREDICTED: D-dopachrome decarboxylase [Clupea harengus]	221	264	324	108	129	166	269.198	132.012	2.03919	0.0215829
g5650	ipyr	ipyr_bovin	CBN81520.1 Inorganic pyrophosphatase [Dicentrarchus labrax]	71	130	39	38	42	28	74.8286	36.457	2.05252	0.0252954
g11863	tisb	tisb_mouse	XP_024297913.1 mRNA decay activator protein ZFP36-like [Oncorhynchus tshawytscha]	2825	3185	4942	2005	1347	1977	3677.52	1791.33	2.05296	0.0364309
g15287			XP_018615874.1 PREDICTED: uncharacterized protein LOC108939205 [Scleropages formosus]	36	92	56	18	37	31	57.4606	27.9469	2.05606	0.043971
g1928			XP_015206801.1 PREDICTED: tumor necrosis factor receptor superfamily member 27 [Lepisosteus oculatus]	272	636	379	141	178	283	403.421	194.832	2.07062	0.0103164
g2478	rhcg1	rhcg1_takru	XP_012692011.1 PREDICTED: ammonium transporter Rh type C [Clupea harengus]	635	756	574	293	270	380	645.885	311.904	2.07078	0.0113634
g6588	erg1	erg1_human	XP_010883509.1 PREDICTED: squalene monooxygenase [Esox lucius]	1444	1297	1690	707	760	688	1498.19	720.349	2.07981	0.0111975
g3981	rhov	rhov_human	XP_023658141.1 rho-related GTP-binding protein RhoV [Paramormyrops kingsleyae]	110	186	161	89	44	73	147.783	70.1311	2.10724	0.013163
g15951	tnf6b	tnf6b_human	BAG12082.1 TNF decoy receptor 3 [Conger myriaster]	408	565	353	141	193	295	429.533	203.154	2.11432	0.0115136
g4963	mmp11	mmp11_xenla	XP_010903229.1 PREDICTED: stromelysin-3 [Esox lucius]	1378	3572	3983	1531	1138	1348	2866.51	1355.59	2.11458	0.0442001
g43702			KRZ48505.1 hypothetical protein T02_1307, partial [Trichinella nativa]	35661	110278	47300	20918	45096	17697	58882.8	27782.1	2.11945	0.0250378
g11840	tsn8	tsn8_bovin	XP_017566135.1 PREDICTED: tetraspanin-8 [Pygocentrus nattereri]	271	456	523	163	148	276	408.455	191.729	2.13037	0.0106079
g1784	plcx2	plcx2_human	XP_020320040.1 uncharacterized protein LOC109872998 [Oncorhynchus kisutch]	156	424	114	108	82	102	209.679	98.2022	2.13517	0.0415376
g19288	ahnk	ahnk_human	XP_015196476.1 PREDICTED: periaxin isoform X1 [Lepisosteus oculatus]	115	83	111	32	62	58	105.763	49.3184	2.14449	0.0352879
g6356	snx25	snx25_mouse	XP_023845672.1 uncharacterized protein LOC111965686 isoform X3 [Salvelinus alpinus]	31	57	49	28	19	12	44.1037	20.5053	2.15084	0.0376425
g10879	hig1a	hig1a_rat	XP_012680383.1 PREDICTED: HIG1 domain family member 1C-like [Clupea harengus]	54	85	112	28	50	39	82.6672	38.3501	2.15559	0.0298821
g19508	dram2	dram2_rat	ERE88960.1 DNA damage-regulated autophagy modulator protein 2-like isoform 2 [Cricetulus griseus]	44	62	24	20	19	18	41.5904	19.1481	2.17203	0.0453153
g29345	serc3	serc3_bovin	XP_023652943.1 serine incorporator 1 [Paramormyrops kingsleyae]	23	62	44	19	13	24	40.4549	18.5927	2.17585	0.0442617
g8103	cd63	cd63_human	AXV45346.1 CD63 [Lateolabrax japonicus]	652	934	452	368	282	229	654.451	300.725	2.17625	0.00373881
g10928	f16p2	f16p2_rat	XP_026177112.1 fructose-1,6-bisphosphatase isozyme 2-like [Mastacembelus armatus]	30	106	87	33	35	27	69.6906	31.9737	2.17962	0.0245135
g20656			XP_023668727.1 F-box only protein 50 [Paramormyrops kingsleyae]	105	233	86	51	67	64	131.101	60.075	2.18228	0.00968485
g22370			#N/A	289	401	199	108	121	167	286.3	129.74	2.20672	0.00750491
g18798			XP_017570826.1 PREDICTED: dolichol-phosphate mannosyltransferase subunit 3 [Pygocentrus nattereri]	425	1044	395	313	225	223	572.997	259.285	2.20991	0.0052171
g5996			#N/A	61	46	70	34	26	19	60.5581	27.135	2.23173	0.0319247
g23731	phla2	phla2_salsa	XP_026220514.1 pleckstrin homology-like domain family A member 2 [Anabas testudineus]	617	629	626	315	183	333	625.002	278.815	2.24164	0.00515386
g17733	fhr2	fhr2_human	XP_018609468.1 PREDICTED: complement factor H-like [Scleropages formosus]	2165	1934	2058	576	1076	1208	2074.32	922.94	2.24751	0.00677411
g17551	g137b	g137b_mouse	XP_006638607.2 PREDICTED: integral membrane protein GPR137B [Lepisosteus oculatus]	73	135	90	53	39	31	95.0248	42.2133	2.25106	0.0100581
g896	mslnl	mslnl_mouse	XP_018594136.1 PREDICTED: mesothelin isoform X1 [Scleropages formosus]	309	220	321	128	89	169	291.504	127.854	2.27997	0.0170636
g10744	comda	comda_human	XP_010776664.1 PREDICTED: COMM domain-containing protein 10 [Notothenia coriiceps]	35	72	74	31	23	21	58.3821	25.5912	2.28133	0.0202537
g1660	zpi	zpi_mouse	XP_007257439.1 protein Z-dependent protease inhibitor-like [Astyanax mexicanus]	72	111	71	37	22	47	81.7693	35.221	2.32161	0.0134985
g6650	ant3	ant3_human	XP_023827649.1 antithrombin-III isoform X1 [Salvelinus alpinus]	1484	2753	3033	622	863	1696	2361.93	1015.49	2.32591	0.0093685
g20649	argi2	argi2_human	XP_012679079.1 PREDICTED: arginase-2, mitochondrial [Clupea harengus]	116	307	161	62	99	74	180.92	77.5439	2.33313	0.00392216
g27590	dhr13	dhr13_bovin	XP_023824715.1 dehydrogenase/reductase SDR family member 13 isoform X1 [Salvelinus alpinus]	165	131	88	37	61	73	129.433	55.3374	2.33898	0.0340147
g13708	leg	leg_eleel	KPP66735.1 galectin-1-like [Scleropages formosus]	2869	5601	1202	946	1391	1552	2979.22	1268.7	2.34824	0.0410126
g1145	dpyd	dpyd_danre	XP_013995161.1 PREDICTED: dihydropyrimidine dehydrogenase [NADP(+)] [Salmo salar]	93	343	194	104	43	95	192.781	82.0931	2.34832	0.0137507
g21309	cm033	cm033_mouse	CDQ78892.1 unnamed protein product [Oncorhynchus mykiss]	32	165	87	33	43	33	85.4847	36.2954	2.35525	0.0363169
g15961			#N/A	24	53	61	16	21	20	44.6045	18.8178	2.37033	0.0298937
g8080	dlx6a	dlx6a_danre	XP_012688343.1 PREDICTED: homeobox protein DLX-6 [Clupea harengus]	42	32	61	14	29	16	46.3328	19.4322	2.38432	0.0448877
g45875			#N/A	34	47	73	28	21	13	51.2741	21.4393	2.3916	0.0368595
g13251	dus8	dus8_human	XP_023654314.1 uncharacterized protein LOC111836884 [Paramormyrops kingsleyae]	446	627	205	195	148	159	407.593	169.921	2.39872	0.0106809
g1632	h2b3	h2b3_danre	NP_956411.1 histone H2B 3 [Danio rerio]	60	85	49	33	22	20	62.6173	25.7564	2.43114	0.0113722
g6499			#N/A	226	407	298	161	102	93	298.291	122.61	2.43284	0.00148501
g9829	dlx2a	dlx2a_danre	XP_019945351.1 PREDICTED: homeobox protein DLX-2 [Paralichthys olivaceus]	417	393	447	127	189	217	422.747	173.578	2.43548	0.00371332
g11129	sc6a6	sc6a6_rat	BAM11116.1 solute carrier family 6 (neurotransmitter transporter, taurine), member 6 [Anguilla japonica]	1097	1265	741	342	425	495	1016.23	414.346	2.45261	0.00171242
g152	arc1b	arc1b_human	XP_026057185.1 actin-related protein 2/3 complex subunit 1B-like [Carassius auratus]	53	119	138	28	53	44	100.17	40.7761	2.4566	0.0185813
g11128	grip2	grip2_xenla	KPP79629.1 glutamate receptor-interacting protein 2-like [Scleropages formosus]	868	2235	559	423	423	506	1108.3	448.459	2.47135	0.0245956
g13942	tryp	tryp_pig	XP_012694810.1 PREDICTED: trypsin-2-like [Clupea harengus]	9	46	22	13	4	10	23.0612	9.27174	2.48726	0.0472587
g19374	dhi1l	dhi1l_danre	XP_010869932.1 PREDICTED: hydroxysteroid 11-beta-dehydrogenase 1-like protein [Esox lucius]	53	55	23	10	17	27	42.9892	17.2499	2.49214	0.0319017
g3266			XP_023661625.1 anoctamin-1 isoform X1 [Paramormyrops kingsleyae]	40	54	46	9	26	22	45.8087	18.2813	2.50577	0.0269176
g14137	m3k3	m3k3_mouse	XP_006634259.2 PREDICTED: mitogen-activated protein kinase kinase kinase 3-like isoform X2 [Lepisosteus oculatus]	44	73	59	17	19	34	56.8367	22.6661	2.50756	0.0164704
g32989			#N/A	84	56	103	42	22	33	83.873	33.0673	2.53643	0.0250418
g11751	spa2l	spa2l_bovin	XP_010882408.1 PREDICTED: spermatogenesis-associated protein 2-like protein [Esox lucius]	34	39	25	15	13	9	32.1673	12.6425	2.54438	0.0313893
g18106	aacs	aacs_danre	XP_023857506.1 acetoacetyl-CoA synthetase [Salvelinus alpinus]	37	36	58	15	16	22	44.3194	17.4115	2.54541	0.0276702
g37681			CDQ96302.1 unnamed protein product [Oncorhynchus mykiss]	48	102	31	10	32	26	55.8264	21.7654	2.56491	0.0118296
g14611	sh24a	sh24a_xentr	XP_020313817.1 SH2 domain-containing protein 4A isoform X2 [Oncorhynchus kisutch]	79	155	83	41	41	33	99.9795	38.7686	2.57888	0.00319413
g24088	sesn1	sesn1_human	XP_023146325.1 sestrin-1 [Amphiprion ocellaris]	85	280	94	67	41	48	138.046	53.2833	2.5908	0.0154763
g11305	acvr1	acvr1_chick	XP_026128520.1 activin receptor type-1-like isoform X2 [Carassius auratus]	21	76	29	6	19	21	37.8958	14.5766	2.59976	0.0245435
g13223	prdx1	prdx1_gecja	XP_023674500.1 peroxiredoxin-1-like [Paramormyrops kingsleyae]	402	305	465	119	157	195	400.871	153.763	2.60707	0.00482664
g1089	ileu	ileu_horse	NP_001117987.1 leukocyte elastase inhibitor [Oncorhynchus mykiss]	80	49	82	23	32	30	73.0523	27.9977	2.60922	0.0170982
g12424	csmd3	csmd3_mouse	XP_018587490.1 PREDICTED: CUB and sushi domain-containing protein 3 [Scleropages formosus]	42	49	45	20	13	18	44.9667	17.2248	2.61058	0.0168859
g18971			XP_023666486.1 immediate early response gene 2 protein-like [Paramormyrops kingsleyae]	570	548	1007	306	252	260	721.443	276.051	2.61344	0.0214909
g27796	csk	csk_rat	XP_018594278.1 PREDICTED: tyrosine-protein kinase CSK [Scleropages formosus]	20	48	16	6	15	9	25.7567	9.77997	2.63362	0.0347247
g6754	f180a	f180a_human	XP_020311209.1 protein FAM180A [Oncorhynchus kisutch]	21	22	34	11	8	10	25.9375	9.77539	2.65335	0.04599
g1839	rs27l	rs27l_bovin	XP_020336026.1 40S ribosomal protein S27-like isoform X2 [Oncorhynchus kisutch]	366	1206	318	205	158	279	563.646	212.164	2.65665	0.0323508
g27750	rn215	rn215_mouse	XP_015221565.1 PREDICTED: RING finger protein 215 isoform X1 [Lepisosteus oculatus]	33	44	46	8	12	28	40.5153	15.1614	2.67228	0.02601
g20958	cp1a1	cp1a1_oncmy	AAL99904.1 CYP1A [Anguilla anguilla]	426	859	1168	243	346	321	801.254	299.523	2.6751	0.0239656
g1102	cebpd	cebpd_human	XP_006634000.1 PREDICTED: CCAAT/enhancer-binding protein delta [Lepisosteus oculatus]	897	907	1391	426	484	269	1077.78	399.772	2.69599	0.00418989
g37649			XP_007242220.1 uncharacterized protein LOC103039774 [Astyanax mexicanus]	23	47	21	4	17	12	28.459	10.5211	2.70494	0.0317911
g12603	bspry	bspry_human	XP_018518470.1 PREDICTED: B box and SPRY domain-containing protein isoform X1 [Lates calcarifer]	25	14	31	12	7	7	24.4066	8.96552	2.72228	0.0489987
g4337	cld10	cld10_bovin	XP_014068880.1 PREDICTED: claudin-10-like isoform X2 [Salmo salar]	130	107	78	31	34	52	106.023	38.1963	2.77575	0.00512662
g22286	par12	par12_human	KPP62049.1 poly-like [Scleropages formosus]	28	59	35	22	8	9	38.4548	13.7648	2.79371	0.00847068
g8066	clc4m	clc4m_hylsy	NP_001117053.1 C type lectin receptor C [Salmo salar]	18	28	30	6	4	18	24.8628	8.88961	2.79683	0.0449321
g21778	ci167	ci167_danre	XP_010887767.1 PREDICTED: radiation-inducible immediate-early gene IEX-1 [Esox lucius]	335	1159	753	296	300	117	694.225	245.665	2.82591	0.00262304
g2358	noxo1	noxo1_human	XP_007251265.2 NADPH oxidase organizer 1 [Astyanax mexicanus]	30	75	29	24	6	11	41.1765	14.488	2.84212	0.00536669
g30406	nlrc3	nlrc3_human	XP_018583492.1 PREDICTED: NACHT, LRR and PYD domains-containing protein 12-like [Scleropages formosus]	14	29	20	8	4	9	19.9894	7.0324	2.84247	0.0428134
g12142	zn208	zn208_human	#N/A	39	33	27	11	12	12	33.3163	11.6434	2.8614	0.0217931
g18557	s38a4	s38a4_mouse	XP_022519890.1 uncharacterized protein LOC111190408 [Astyanax mexicanus]	21	57	14	9	11	9	27.7276	9.66562	2.86869	0.0190947
g19262	smap1	smap1_human	XP_026215315.1 stromal membrane-associated protein 1-like [Anabas testudineus]	13	50	16	2	14	10	23.5159	8.1951	2.86951	0.0449412
g31422			#N/A	19	46	26	4	12	15	28.4118	9.79691	2.90007	0.0237808
g18427			#N/A	43	122	115	6	26	68	88.8255	30.5853	2.90419	0.0276416
g12124	ch25h	ch25h_danre	XP_018616534.1 PREDICTED: cholesterol 25-hydroxylase [Scleropages formosus]	49	67	82	14	10	46	65.4545	22.1276	2.95805	0.00581641
g11964	atf3	atf3_mouse	XP_018597875.1 PREDICTED: cyclic AMP-dependent transcription factor ATF-3 [Scleropages formosus]	534	576	486	197	126	207	529.126	177.705	2.97755	0.000181813
g17052	angp4	angp4_human	XP_015818917.1 PREDICTED: fibrinogen-like protein 1 [Nothobranchius furzeri]	19	58	32	8	20	6	33.5983	11.2828	2.97784	0.0101676
g18661	guc2a	guc2a_rat	CAC35449.1 guanylin precursor [Anguilla anguilla]	427	310	292	169	50	122	350.434	117.549	2.98118	0.0072762
g14909	acv1c	acv1c_human	XP_010889107.1 PREDICTED: activin receptor type-1C [Esox lucius]	37	36	25	21	2	7	32.5826	10.8664	2.99848	0.0102844
g13514	pxn1	pxn1_xenla	XP_023674925.1 pentraxin fusion protein-like [Paramormyrops kingsleyae]	51	82	41	26	17	10	55.4738	18.4998	2.99861	0.00259085
g42463	udb15	udb15_human	XP_012670164.1 PREDICTED: UDP-glucuronosyltransferase 2A2-like [Clupea harengus]	20	22	9	6	8	2	16.6532	5.48598	3.03559	0.049825
g19102			NP_001243129.1 DNA polymerase delta subunit 4 [Danio rerio]	196	701	150	92	138	71	308.658	100.846	3.06068	0.0435461
g11586			XP_010885631.1 PREDICTED: alpha-N-acetylneuraminide alpha-2,8-sialyltransferase [Esox lucius]	10	27	20	4	4	10	17.9094	5.76809	3.10491	0.0437641
g42965	pol3	pol3_drome	XP_025760918.1 LOW QUALITY PROTEIN: uncharacterized protein LOC112845972 [Oreochromis niloticus]	15	34	9	6	3	8	17.7418	5.64038	3.14549	0.0329979
g13206	fbx40	fbx40_human	KPP66958.1 hypothetical protein Z043_114492, partial [Scleropages formosus]	15	36	27	6	8	10	24.6524	7.82892	3.14889	0.020099
g1186			#N/A	9	32	16	4	5	8	17.3659	5.50292	3.15576	0.0369266
g4817	anxa2	anxa2_rat	XP_018592549.1 PREDICTED: annexin A2-like [Scleropages formosus]	20	18	25	7	8	5	21.3262	6.75388	3.15763	0.0330061
g3682	stbd1	stbd1_human	XP_019967200.1 PREDICTED: starch-binding domain-containing protein 1 [Paralichthys olivaceus]	59	104	32	19	23	15	61.0115	19.1625	3.18391	0.00148833
g12839	gima4	gima4_rat	XP_022625643.1 GTPase IMAP family member 1-like [Seriola dumerili]	121	82	49	21	40	20	85.8146	26.8549	3.19549	0.0426177
g38864	ahnk	ahnk_human	#N/A	38	40	37	2	12	25	38.2608	11.947	3.20255	0.0134564
g11264	opso	opso_rutru	XP_018618104.1 PREDICTED: vertebrate ancient opsin-like [Scleropages formosus]	28	23	13	10	4	5	21.4726	6.63952	3.23405	0.0244142
g37328	ahnk	ahnk_human	XP_005173239.1 neuroblast differentiation-associated protein AHNAK isoform X1 [Danio rerio]	41	32	57	8	13	22	44.5173	13.7247	3.24359	0.00845031
g5567	hacd1	hacd1_mouse	KPP65725.1 very-long-chain (3R)-3-hydroxyacyl-CoA dehydratase 1-like [Scleropages formosus]	45	194	128	46	30	23	112.55	34.2603	3.28515	0.00483059
g18434	c16l2	c16l2_human	XP_018603429.1 PREDICTED: CD164 sialomucin-like 2 protein [Scleropages formosus]	53	30	54	13	11	20	47.6551	14.4443	3.29923	0.010204
g37464			#N/A	22	17	26	5	7	8	22.2131	6.53333	3.39997	0.0273045
g27587	fa55c	fa55c_bovin	XP_016098202.1 PREDICTED: NXPE family member 3-like [Sinocyclocheilus grahami]	88	79	24	32	12	7	63.1977	18.3542	3.44323	0.0454352
g20335	nudt9	nudt9_human	XP_019213626.1 ADP-ribose pyrophosphatase, mitochondrial [Oreochromis niloticus]	18	15	23	5	1	11	19.0662	5.48857	3.4738	0.0359319
g27054	ca144	ca144_danre	XP_023685854.1 SUZ domain-containing protein 1-like [Paramormyrops kingsleyae]	16	38	8	6	5	5	18.7964	5.4029	3.47895	0.0177098
g23839	clm5	clm5_mouse	XP_023690698.1 uncharacterized protein LOC111855694 [Paramormyrops kingsleyae]	65	150	45	24	27	16	79.6934	22.6841	3.51319	0.0011866
g31609	sen54	sen54_human	XP_026179851.1 tRNA-splicing endonuclease subunit Sen54 [Mastacembelus armatus]	20	20	11	9	3	1	16.8557	4.7582	3.54247	0.023879
g31683	acsf4	acsf4_danre	XP_017311543.1 PREDICTED: acyl-CoA synthetase family member 4 isoform X1 [Ictalurus punctatus]	5	20	12	5	2	2	11.3195	3.17333	3.56708	0.0490212
g45855			XP_026145996.1 uncharacterized protein LOC113120311, partial [Carassius auratus]	80	152	103	34	17	37	106.722	29.5216	3.61506	0.000129034
g26705			XP_016094176.1 PREDICTED: uncharacterized protein LOC107555784 [Sinocyclocheilus grahami]	229	242	100	40	70	46	187.076	51.4829	3.63375	0.00260792
g3238	msrb2	msrb2_danre	XP_026056794.1 methionine-R-sulfoxide reductase B2, mitochondrial [Carassius auratus]	133	142	56	26	38	25	108.281	29.6246	3.65509	0.00307784
g17049	s22a5	s22a5_human	XP_012679759.1 PREDICTED: solute carrier family 22 member 5-like [Clupea harengus]	62	27	66	19	7	17	54.695	14.6193	3.7413	0.0212042
g8090	sc5a3	sc5a3_canfa	KPP66083.1 sodium/myo-inositol cotransporter-like [Scleropages formosus]	563	674	452	88	161	190	553.354	141.513	3.91027	5.81352e-06
g8757	p2ry2	p2ry2_human	XP_012679468.1 PREDICTED: P2Y purinoceptor 2 [Clupea harengus]	17	12	22	3	3	8	17.5546	4.4725	3.925	0.0306095
g8929	casp8	casp8_mouse	XP_018585022.1 PREDICTED: caspase-8-like isoform X1 [Scleropages formosus]	25	20	50	9	6	9	32.6905	8.06281	4.05447	0.0243479
g12571			XP_018614825.1 PREDICTED: epigen [Scleropages formosus]	14	9	25	1	7	5	16.68	4.09755	4.07073	0.0444341
g21763	kcnf1	kcnf1_human	XP_023690498.1 potassium voltage-gated channel subfamily F member 1 [Paramormyrops kingsleyae]	27	19	55	5	7	15	35	8.5834	4.07764	0.0470169
g34393	dab2p	dab2p_human	XP_012364114.1 PREDICTED: disabled homolog 2-interacting protein [Nomascus leucogenys]	6	30	7	2	3	4	12.4778	2.91174	4.28535	0.0459416
g41902	zmym6	zmym6_human	XP_019128176.1 PREDICTED: zinc finger BED domain-containing protein 5-like [Larimichthys crocea]	14	6	15	5	0	3	12.3603	2.82507	4.37521	0.039906
g18225	rel	rel_melga	XP_017320216.1 PREDICTED: proto-oncogene c-Rel isoform X2 [Ictalurus punctatus]	11	11	21	2	6	2	14.5878	3.28769	4.4371	0.0273244
g24983			#N/A	22	72	8	8	7	4	29.8022	6.52974	4.56406	0.0493538
g2046	zp1	zp1_human	XP_018981627.1 PREDICTED: zona pellucida sperm-binding protein 4-like [Cyprinus carpio]	4	21	10	5	1	0	10.4698	2.26703	4.61828	0.024338
g36449			KTF86583.1 hypothetical protein cypCar_00004558, partial [Cyprinus carpio]	8	12	12	1	4	2	10.4628	2.25727	4.63517	0.0496492
g4046	stea4	stea4_human	XP_006636209.1 PREDICTED: metalloreductase STEAP4 [Lepisosteus oculatus]	251	279	224	49	66	44	249.231	53.1186	4.69198	9.78618e-07
g15291	spic	spic_human	KPP64042.1 hypothetical protein Z043_117651 [Scleropages formosus]	32	159	56	6	30	12	72.9329	15.467	4.71539	0.0118191
g30870	sin3a	sin3a_mouse	CDQ67979.1 unnamed protein product [Oncorhynchus mykiss]	5	18	13	2	2	3	11.1664	2.29831	4.85853	0.0301184
g16485	gfi1	gfi1_rat	XP_012694960.1 PREDICTED: zinc finger protein Gfi-1 [Clupea harengus]	5	21	4	3	1	1	8.72861	1.78131	4.90011	0.0387028
g35474	birc6	birc6_human	XP_019902896.1 PREDICTED: baculoviral IAP repeat-containing protein 6 isoform X1 [Esox lucius]	18	11	22	0	7	4	17.693	3.41539	5.18037	0.0132112
g24972	st6b1	st6b1_mouse	XP_006633865.1 PREDICTED: sulfotransferase 6B1-like [Lepisosteus oculatus]	4	21	7	3	2	0	9.40279	1.809	5.19778	0.026704
g31702	daf	daf_human	XP_008277585.1 PREDICTED: complement decay-accelerating factor isoform X1 [Stegastes partitus]	11	37	24	7	3	2	22.2687	4.27247	5.21212	0.00168636
g19145	igsf5	igsf5_rat	XP_023700580.1 immunoglobulin superfamily member 5-like isoform X3 [Paramormyrops kingsleyae]	30	30	13	4	2	8	24.0388	4.54123	5.29345	0.00268831
g44175			XP_026054925.1 cadherin-4-like [Carassius auratus]	19	15	32	5	3	4	22.6599	4.07962	5.55442	0.00292981
g12279	cp1a1	cp1a1_oncmy	AAL99905.1 CYP1A9 [Anguilla anguilla]	867	523	1222	74	232	197	908.21	160.873	5.64552	0.00280583
g27775			XP_010878937.3 PREDICTED: uncharacterized protein LOC105016654 [Esox lucius]	27	19	31	3	6	5	26.4641	4.55558	5.80917	0.00153917
g35005	hspb1	hspb1_poelu	XP_018614299.1 PREDICTED: heat shock protein beta-1-like [Scleropages formosus]	27	61	30	2	16	1	36.7925	6.20042	5.93386	0.000144387
g18487	trxr2	trxr2_mouse	XP_010874895.1 PREDICTED: thioredoxin reductase 2, mitochondrial [Esox lucius]	9	20	11	3	1	2	12.535	2.07418	6.04337	0.0109859
g10935	rgps1	rgps1_human	XP_015222010.1 PREDICTED: ras-specific guanine nucleotide-releasing factor RalGPS1 [Lepisosteus oculatus]	11	4	13	0	3	2	9.96183	1.54742	6.43772	0.0396723
g17361	nphn	nphn_human	AWO96788.1 putative nephrin [Scophthalmus maximus]	19	21	21	1	3	6	20.2739	3.10818	6.52277	0.00277968
g8272	nrg2	nrg2_rat	XP_006627153.2 PREDICTED: pro-neuregulin-1, membrane-bound isoform isoform X1 [Lepisosteus oculatus]	10	6	11	2	1	1	9.36648	1.39202	6.72872	0.0304221
g21560	ube2o	ube2o_human	XP_024269521.1 (E3-independent) E2 ubiquitin-conjugating enzyme UBE2O-like isoform X1 [Oncorhynchus tshawytscha]	7	17	3	0	1	3	8.14101	1.19916	6.78892	0.0386983
g14396	ald2	ald2_mouse	XP_023683037.1 aldose reductase-related protein 1-like [Paramormyrops kingsleyae]	44	55	91	12	6	8	63.6389	8.93783	7.12018	0.000225241
g15945	cld4	cld4_cerae	XP_010748226.1 PREDICTED: claudin-4 [Larimichthys crocea]	8	6	12	0	3	1	8.93655	1.25455	7.12332	0.0375097
g7880	pkhf2	pkhf2_human	XP_023672958.1 pleckstrin homology domain-containing family F member 1 [Paramormyrops kingsleyae]	15	95	52	1	15	5	48.5524	6.66204	7.28793	0.00322561
g3221			#N/A	5	13	5	0	3	0	7.04922	0.961681	7.3301	0.0460193
g28529			XP_018599429.1 PREDICTED: AN1-type zinc finger protein 3 isoform X1 [Scleropages formosus]	66	124	142	0	39	4	107.971	13.6733	7.8965	1.4074e-05
g7383	kdis	kdis_danre	XP_012725942.1 uncharacterized protein LOC105931704 [Fundulus heteroclitus]	7	6	7	2	0	0	6.76546	0.778588	8.68939	0.0392487
g20783			XP_020359439.1 uncharacterized protein LOC109906230 [Oncorhynchus kisutch]	9	5	15	2	1	0	10.1419	1.09915	9.22709	0.0119212
g475	noe3	noe3_human	XP_023678040.1 noelin-3 [Paramormyrops kingsleyae]	8	5	19	0	0	4	11.1718	1.17147	9.53658	0.0393069
g41152			#N/A	11	23	1	1	1	1	10.5271	1.00272	10.4986	0.02555
g2244	esm1	esm1_mouse	ACO10113.1 Endothelial cell-specific molecule 1 precursor [Osmerus mordax]	7	5	8	0	1	1	6.86674	0.613427	11.1941	0.0397944
g27203	gvin1	gvin1_human	XP_018615274.1 PREDICTED: interferon-induced very large GTPase 1-like [Scleropages formosus]	33	22	54	1	5	2	37.7642	2.57783	14.6496	0.000312425
g10967	ca161	ca161_xenla	XP_006639436.1 PREDICTED: protein mab-21-like 3 isoform X1 [Lepisosteus oculatus]	7	13	0	1	0	0	6.0565	0.389294	15.5577	0.0356628
g26589			KPP77461.1 hypothetical protein Z043_103110 [Scleropages formosus]	4	3	9	0	1	0	5.53526	0.32056	17.2674	0.046039
g15850	fgf23	fgf23_tetng	XP_023694364.1 fibroblast growth factor 23 [Paramormyrops kingsleyae]	4	5	12	1	0	0	7.111	0.389294	18.2664	0.014911
g41071	clk4	clk4_human	XP_024918856.1 dual specificity protein kinase CLK4-like isoform X2 [Cynoglossus semilaevis]	10	6	5	1	0	0	7.23252	0.389294	18.5785	0.0144233
g25955	ubil	ubil_npvac	KPP67365.1 Ubiquitin-like protein-like [Scleropages formosus]	5	9	5	0	1	0	6.0317	0.32056	18.8161	0.0268542
g6480	tcrgl	tcrgl_mouse	XP_018581963.1 PREDICTED: transcription elongation regulator 1-like protein [Scleropages formosus]	3	6	8	0	0	1	5.54995	0.292867	18.9504	0.040347
g25887	map1a	map1a_human	#N/A	10	6	6	1	0	0	7.58818	0.389294	19.4922	0.0114368
g29910	erg7	erg7_human	KTF81703.1 hypothetical protein cypCar_00009918, partial [Cyprinus carpio]	13	7	37	1	1	1	20.0464	1.00272	19.992	0.0212415
g16537	s43a3	s43a3_human	XP_018535456.1 PREDICTED: LOW QUALITY PROTEIN: solute carrier family 43 member 3 [Lates calcarifer]	12	8	1	0	0	1	7.10423	0.292867	24.2575	0.0491231
g12865	il17c	il17c_human	XP_023683095.1 interleukin-17C [Paramormyrops kingsleyae]	3	30	7	1	0	0	11.2994	0.389294	29.0254	0.0156694
g25302	casr	casr_human	XP_018605280.1 PREDICTED: extracellular calcium-sensing receptor-like [Scleropages formosus]	89	24	25	1	0	3	49.9552	1.2679	39.4001	0.0146512
g35145	mvp	mvp_danre	KPP68185.1 major vault protein-like [Scleropages formosus]	5	9	4	0	0	0	5.67604	0	Inf	0.0113532
g26799	crbb1	crbb1_pig	XP_020782894.1 beta-crystallin B1-like [Boleophthalmus pectinirostris]	0	9	7	0	0	0	4.77905	0	Inf	0.0211159
g31554			XP_010884836.1 PREDICTED: sterol 26-hydroxylase, mitochondrial-like isoform X1 [Esox lucius]	5	2	7	0	0	0	4.96235	0	Inf	0.0260212
g28152	gima4	gima4_human	XP_022625643.1 GTPase IMAP family member 1-like [Seriola dumerili]	3	5	6	0	0	0	4.58425	0	Inf	0.0298971
g29094	stag1	stag1_xenla	XP_018598111.1 PREDICTED: cohesin subunit SA-1-like [Scleropages formosus]	8	5	1	0	0	0	4.76991	0	Inf	0.0300179
g26016			XP_026109982.1 uncharacterized protein LOC113082653 [Carassius auratus]	5	17	0	0	0	0	6.28844	0	Inf	0.0336517
g20644	muc2	muc2_human	XP_023651520.1 mucin-2-like isoform X2 [Paramormyrops kingsleyae]	4	14	0	0	0	0	5.13251	0	Inf	0.0438483
g31085	gbp5	gbp5_mouse	XP_014345134.1 PREDICTED: guanylate-binding protein 1-like [Latimeria chalumnae]	6	0	17	0	0	0	8.40298	0	Inf	0.044209
g34878	trpv4	trpv4_human	AIZ00835.1 transient receptor potential vanilloid 4, partial [Salmo salar]	3	1	8	0	0	0	4.27804	0	Inf	0.0448749
g24024	ctr2	ctr2_xenla	XP_015205408.1 PREDICTED: cationic amino acid transporter 2-like [Lepisosteus oculatus]	5	2	5	0	0	0	4.25103	0	Inf	0.0453087
g45278	leg7	leg7_mouse	AXR99075.1 galectin 4 [Scophthalmus maximus]	6	3	3	0	0	0	4.18688	0	Inf	0.0463662
g1526	v1br	v1br_human	XP_020357356.1 oxytocin receptor-like [Oncorhynchus kisutch]	6	4	2	0	0	0	4.0856	0	Inf	0.0481185
g21198	f184a	f184a_human	XP_009291158.1 uncharacterized protein LOC407982 isoform X1 [Danio rerio]	5	4	3	0	0	0	4.04847	0	Inf	0.0487876

## Sheet: Table_S3
Table S3: Differentially expressed genes between non-viable vs. viable larvae associated with the immune response, osmoregulation, muscle development, neural development, sensory development, Wnt signalling and other functions.
id	Name	Best hit	Description	Number of read (non-viable larvae)			Number of read (viable larvae)			Mean read non-viable	Mean read viable	Fold change (non-viable vs. viable)	P value
Immune response
g12865	il17c	il17c_human	XP_023683095.1 interleukin-17C [Paramormyrops kingsleyae]	3	30	7	1	0	0	11.2994	0.389294	29.0254	0.0156694
g31702	daf	daf_human	XP_008277585.1 PREDICTED: complement decay-accelerating factor isoform X1 [Stegastes partitus]	11	37	24	7	3	2	22.2687	4.27247	5.21212	0.00168636
g13514	pxn1	pxn1_xenla	XP_023674925.1 pentraxin fusion protein-like [Paramormyrops kingsleyae]	51	82	41	26	17	10	55.4738	18.4998	2.99861	0.00259085
g30406	nlrc3	nlrc3_human	XP_018583492.1 PREDICTED: NACHT, LRR and PYD domains-containing protein 12-like [Scleropages formosus]	14	29	20	8	4	9	19.9894	7.0324	2.84247	0.0428134
g1089	ileu	ileu_horse	NP_001117987.1 leukocyte elastase inhibitor [Oncorhynchus mykiss]	80	49	82	23	32	30	73.0523	27.9977	2.60922	0.0170982
g20649	argi2	argi2_human	XP_012679079.1 PREDICTED: arginase-2, mitochondrial [Clupea harengus]	116	307	161	62	99	74	180.92	77.5439	2.33313	0.00392216
g17733	fhr2	fhr2_human	XP_018609468.1 PREDICTED: complement factor H-like [Scleropages formosus]	2165	1934	2058	576	1076	1208	2074.32	922.94	2.24751	0.00677411
g43465	co7	co7_pig	XP_017573595.1 PREDICTED: complement component C7 [Pygocentrus nattereri]	2	1	5	6	22	41	2.81827	21.3956	0.131722	0.00923571
g36156	ha1d	ha1d_mouse	XP_023663962.1 class I histocompatibility antigen, F10 alpha chain-like [Paramormyrops kingsleyae]	0	0	11	102	26	72	3.91226	69.129	0.0565937	0.00182217
Osmoregulation
g25302	casr	casr_human	XP_018605280.1 PREDICTED: extracellular calcium-sensing receptor-like [Scleropages formosus]	89	24	25	1	0	3	49.9552	1.2679	39.4001	0.0146512
g15945	cld4	cld4_cerae	XP_010748226.1 PREDICTED: claudin-4 [Larimichthys crocea]	8	6	12	0	3	1	8.93655	1.25455	7.12332	0.0375097
g8090	sc5a3	sc5a3_canfa	KPP66083.1 sodium/myo-inositol cotransporter-like [Scleropages formosus]	563	674	452	88	161	190	553.354	141.513	3.91027	5.81352e-06
g18661	guc2a	guc2a_rat	CAC35449.1 guanylin precursor [Anguilla anguilla]	427	310	292	169	50	122	350.434	117.549	2.98118	0.0072762
g4337	cld10	cld10_bovin	XP_014068880.1 PREDICTED: claudin-10-like isoform X2 [Salmo salar]	130	107	78	31	34	52	106.023	38.1963	2.77575	0.00512662
g30053	cld16	cld16_rat	XP_015192238.1 PREDICTED: claudin-16-like isoform X1 [Lepisosteus oculatus]	2	0	1	11	5	11	1.14125	9.10657	0.125321	0.0169355
Muscle development
g32154	myom2	myom2_human	XP_020490908.1 M-protein, striated muscle-like isoform X1 [Labrus bergylta]	0	1	1	6	10	3	0.610041	6.41997	0.0950224	0.0469059
g5763	tnni1	tnni1_rabit	AWP08171.1 putative troponin I slow skeletal muscle-like [Scophthalmus maximus]	2	4	3	9	22	11	2.87009	13.7775	0.208317	0.0211479
g14176	kgp1	kgp1_mouse	XP_016382085.1 PREDICTED: cGMP-dependent protein kinase 1-like [Sinocyclocheilus rhinocerous]	5	4	1	7	14	21	3.33715	13.3631	0.249729	0.0293977
g35005	hspb1	hspb1_poelu	XP_018614299.1 PREDICTED: heat shock protein beta-1-like [Scleropages formosus]	27	61	30	2	16	1	36.7925	6.20042	5.93386	0.000144387
Neural development
g8272	nrg2	nrg2_rat	XP_006627153.2 PREDICTED: pro-neuregulin-1, membrane-bound isoform isoform X1 [Lepisosteus oculatus]	10	6	11	2	1	1	9.36648	1.39202	6.72872	0.0304221
g12424	csmd3	csmd3_mouse	XP_018587490.1 PREDICTED: CUB and sushi domain-containing protein 3 [Scleropages formosus]	42	49	45	20	13	18	44.9667	17.2248	2.61058	0.0168859
g7337	otx2	otx2_danre	XP_025775113.1 homeobox protein OTX2 [Puma concolor]	7	36	29	40	52	65	22.2214	51.2773	0.433358	0.036342
g3115	hm01	hm01_caeel	XP_023701330.1 homeobox protein pnx-like isoform X1 [Paramormyrops kingsleyae]	20	27	19	55	37	58	21.4817	50.2582	0.427427	0.0296017
g4229	ada22	ada22_human	XP_015213426.1 PREDICTED: disintegrin and metalloproteinase domain-containing protein 22 isoform X1 [Lepisosteus oculatus]	18	11	5	20	20	49	11.6468	28.5476	0.407978	0.036386
g11594	mr1aa	mr1aa_danre	BAI65858.1 MT1 melatonin receptor [Plecoglossus altivelis]	2	15	6	17	34	20	6.73526	23.3744	0.288147	0.0252214
g22929	pcd16	pcd16_human	KPP64928.1 protocadherin-16-like, partial [Scleropages formosus]	0	4	2	7	6	17	1.72884	9.62716	0.17958	0.0446632
g4445	drd2l	drd2l_fugru	ABH06894.1 dopamine D2B receptor [Anguilla anguilla]	2	1	0	11	8	10	1.03997	9.77539	0.106386	0.0118158
Sensory development
g11264	opso	opso_rutru	XP_018618104.1 PREDICTED: vertebrate ancient opsin-like [Scleropages formosus]	28	23	13	10	4	5	21.4726	6.63952	3.23405	0.0244142
g14567	lhx2	lhx2_mouse	XP_006640768.1 PREDICTED: LIM/homeobox protein Lhx2 [Lepisosteus oculatus]	40	49	40	76	76	140	42.4028	94.9503	0.446579	0.0128489
g7045	ndp	ndp_mouse	XP_026073620.1 norrin-like [Carassius auratus]	12	15	8	22	32	31	11.3745	27.9013	0.40767	0.0498049
g13299	tmc3	tmc3_human	AWP06784.1 putative transmembrane channel-like protein 1 [Scophthalmus maximus]	20	22	33	49	50	135	25.189	74.6405	0.337471	0.0172664
Wnt signalling
g31952	ptpro	ptpro_human	XP_024264944.1 receptor-type tyrosine-protein phosphatase O, partial [Oncorhynchus tshawytscha]	3	4	5	11	11	32	3.9742	17.1801	0.231325	0.011869
g43892	cxxc4	cxxc4_xentr	XP_026158905.1 CXXC-type zinc finger protein 4 [Mastacembelus armatus]	1	1	1	8	14	5	1.00283	9.06653	0.110608	0.0174908
Various functions
g9829	dlx2a	dlx2a_danre	XP_019945351.1 PREDICTED: homeobox protein DLX-2 [Paralichthys olivaceus]	417	393	447	127	189	217	422.747	173.578	2.43548	0.00371332
g8080	dlx6a	dlx6a_danre	XP_012688343.1 PREDICTED: homeobox protein DLX-6 [Clupea harengus]	42	32	61	14	29	16	46.3328	19.4322	2.38432	0.0448877
g18861	tbx1	tbx1_danre	XP_023253524.1 T-box transcription factor TBX1 isoform X4 [Seriola lalandi dorsalis]	36	45	21	63	64	101	33.0566	74.621	0.442993	0.0190664
